# Supplementary material for: Molecular Glue cc‐885 Inhibits VHL‐Deficient Clear Cell Renal Cell Carcinoma via ETS1 Degradation
Source: Adv Sci (Weinh). 2026 May 6;13(42):e20237. doi: 10.1002/advs.202520237 (PMC13335456; doi:10.1002/advs.202520237)
Supplement: Supplementary file 2 — Supporting File 2: advs75521‐sup‐0002‐TableS1.xls. [file ADVS-13-e20237-s002.xls]

Protein	Description	Gene	vector_1	vector_2	vector_3	CC_885_1	CC_885_2	CC_885_3	VHL_1	VHL_2	VHL_3	VHL.vs.vector.FC	VHL.vs.vector.Pvalue	VHL.vs.vector.log2FC	VHL.vs.vector.UP.DOWN	CC_885.vs.vector.FC	CC_885.vs.vector.Pvalue	CC_885.vs.vector.log2FC	CC_885.vs.vector.UP.DOWN	GO_NUM	GO_Description	KEGG_Description	KEGG_EC	KEGG_ko	KOGs_Function_Description	KOGs_Function_Class	KOGs_Class_Description	IPR_Term	Subcellular_localization	TF_family
A0A024QYR8	Transmembrane 9 superfamily member	TM9SF2	4332.2	4311.3	4232.3	4209.6	4354.1	4317.5	3979.4	4470.6	4312.5	0.991200546762143	0.811077651292285	-0.0127511115948702	Nonsignificant	1.00041939141646	0.974523852771652	0.000604927074965355	Nonsignificant	1	Cellular Component:integral component of membrane (GO:0016021)	transmembrane 9 superfamily member 2/4	--	--	Endosomal membrane proteins, EMP70	U	Intracellular trafficking, secretion, and vesicular transport ;	IPR004240 [Nonaspanin (TM9SF)]	--	--
A0A024QYS2	Transmembrane 9 superfamily member		7959.5	7807.9	7560	7630	7869.8	7941.2	7231.1	8227	7628.9	0.98969452232139	0.809954505730419	-0.0149448011493229	Nonsignificant	1.00486980975162	0.812797632161511	0.00700859892419502	Nonsignificant	1	Cellular Component:integral component of membrane (GO:0016021)	transmembrane 9 superfamily member 3	--	--	Endosomal membrane proteins, EMP70	U	Intracellular trafficking, secretion, and vesicular transport ;	IPR004240 [Nonaspanin (TM9SF)]	--	--
A0A024QYT5	Serpin peptidase inhibitor, clade E (Nexin, plasminogen activator inhibitor type 1), member 1, isoform CRA_b	SERPINE1	1818	1782.8	1780.7	1429.3	1425.3	1410.8	1472.1	1547.8	1582.5	0.855226238037722	0.0017169139931895	-0.225621979777705	Nonsignificant	0.792604292483508	9.8343198251145e-06	-0.335327314399657	Significant	--	--	plasminogen activator inhibitor 1	--	ko04066 HIF-1 signaling pathway ko04115 p53 signaling pathway ko04218 Cellular senescence ko04371 Apelin signaling pathway ko04390 Hippo signaling pathway ko04610 Complement and coagulation cascades ko04933 AGE-RAGE signaling pathway in diabetic complications ko05142 Chagas disease (American trypanosomiasis)	Serpin	V	Defense mechanisms ;	IPR023796 [Serpin domain]	extracell protein	--
A0A024QYV5	PRKR interacting protein 1 (IL11 inducible), isoform CRA_a	PRKRIP1	1353.5	1417.9	1376.7	1302.4	1320.1	1307.5	1559.4	1401.3	1375.4	1.04532195462983	0.358867852937097	0.063947354565707	Nonsignificant	0.947421711144862	0.0205053229939908	-0.0779213617456301	Nonsignificant	--	--	--	--	--	Uncharacterized conserved protein	S	Function unknown ;	IPR009548 [Protein of unknown function DUF1168]	--	--
A0A024QYV7	HCG1994130, isoform CRA_c	hCG_1994130	2573.5	2479.8	2323.2	2105.2	2296.7	2206	2236.5	2501.9	2437.8	0.972846200772724	0.570836607476445	-0.0397163504366941	Nonsignificant	0.895804243204772	0.0489558869066828	-0.158744594985353	Nonsignificant	--	--	--	--	--	--	--	--	--	--	--
A0A024QYX3	RNA binding motif (RNP1, RRM) protein 3, isoform CRA_c	RBM3	4199.8	4382.8	4251.8	4175.3	4263.8	4713.5	4727.2	4732	4854.9	1.11529171601321	0.00198606566096924	0.157421111222749	Nonsignificant	1.02479274449916	0.577766467741531	0.0353321665922188	Nonsignificant	1	Molecular Function:nucleic acid binding (GO:0003676)	RNA-binding protein 3	--	--	FOG: RRM domain	R	General function prediction only ;	IPR000504 [RNA recognition motif domain]	cytoplasm protein	--
A0A024QYY0	Solute carrier family 38, member 5, isoform CRA_a	SLC38A5	188	195.4	155.7	144.5	142.4	138.7	131.6	149.8	169.2	0.835837506956038	0.144994042517823	-0.25870559599567	Nonsignificant	0.789463921350399	0.087284005903377	-0.341054758729908	Nonsignificant	--	--	solute carrier family 38 (sodium-coupled neutral amino acid transporter), member 5	--	ko04727 GABAergic synapse	Amino acid transporter protein	E	Amino acid transport and metabolism ;	IPR013057 [Amino acid transporter, transmembrane domain]	plasma membrane protein	--
A0A024QZ08	Intraflagellar transport 20 homolog (Chlamydomonas), isoform CRA_c	IFT20	608.1	612.3	596.9	557.1	569.4	592.3	505.2	554.7	602	0.914488526935564	0.141392638552038	-0.128963024680452	Nonsignificant	0.945798712375502	0.0437752801825803	-0.0803949171968916	Nonsignificant	--	--	intraflagellar transport protein 20	--	--	--	--	--	IPR028172 [Intraflagellar transport protein 20]	--	--
A0A024QZ22	PRA1 family protein	PRAF2	322.9	284.8	250.9	301.4	269.2	289.7	244.7	271.8	276.3	0.923363615187515	0.394636752113522	-0.115029210261336	Nonsignificant	1.00197996738877	0.981383596196461	0.00285366498244179	Nonsignificant	--	--	PRA1 family protein 2	--	--	Glutamate transporter EAAC1-interacting protein GTRAP3-18	ET	Amino acid transport and metabolism ; Signal transduction mechanisms ;	IPR004895 [Prenylated rab acceptor PRA1]	--	--
A0A024QZ33	Nuclear speckle splicing regulatory protein 1	NSRP1	1667	1567.3	1571.5	1592.5	1531.6	1565	1836.9	1624.3	1563.5	1.04554912813683	0.458551352376119	0.0642608527014525	Nonsignificant	0.97571684214907	0.352560788136153	-0.0354655635925053	Nonsignificant	--	--	coiled-coil domain-containing protein 55	--	--	Uncharacterized conserved protein	S	Function unknown ;	IPR018612 [Domain of unknown function DUF2040]	--	--
A0A024QZ62	Flotillin	hCG_1998851	12508.7	12026.1	11765.9	11921.4	12282.7	12245.1	11340.8	12123.6	12137.5	0.980749682513009	0.532712472853332	-0.0280431316122474	Nonsignificant	1.00409083020438	0.850331730148925	0.0058897815977249	Nonsignificant	--	--	flotillin	--	ko04910 Insulin signaling pathway	Flotillins	UZ	Intracellular trafficking, secretion, and vesicular transport ; Cytoskeleton ;	IPR001107 [Band 7 domain] ; IPR031905 [Flotillin, C-terminal domain]	plasma membrane protein	--
A0A024QZ70	TAO kinase 1, isoform CRA_a	TAOK1	494.7	547.5	500.4	496.5	524.1	502.9	494.6	506.2	538.3	0.997731103332037	0.95881208800024	-0.00327704501683996	Nonsignificant	0.987618306754829	0.750570321240631	-0.0179745159809644	Nonsignificant	3	Molecular Function:protein kinase activity (GO:0004672),Molecular Function:ATP binding (GO:0005524),Biological Process:protein phosphorylation (GO:0006468)	thousand and one amino acid protein kinase	2.7.11.1	ko04010 MAPK signaling pathway	Serine/threonine protein kinase	T	Signal transduction mechanisms ;	IPR000719 [Protein kinase domain]	plasma membrane protein	--
A0A024QZ77	EF-hand domain family, member D2, isoform CRA_a	EFHD2	10321.2	10449	9863.8	10152.5	10262.1	9854.7	9779.3	9140.3	8685	0.901109877913429	0.0500026007632944	-0.150225061372708	Nonsignificant	0.988094927205066	0.602543743322908	-0.0172784453554681	Nonsignificant	1	Molecular Function:calcium ion binding (GO:0005509)	--	--	--	Predicted Ca2+-binding protein, EF-Hand protein superfamily	R	General function prediction only ;	IPR002048 [EF-hand domain]	centrosome protein	--
A0A024QZ89	Conserved oligomeric Golgi complex subunit 4	COG4	2607.8	2519.6	2496.3	2572.7	2496.7	2478.6	2242.4	2550.3	2510.1	0.957907577685376	0.355283855034906	-0.0620416285367546	Nonsignificant	0.99007043823865	0.601328842549442	-0.0143969259753057	Nonsignificant	--	--	conserved oligomeric Golgi complex subunit 4	--	--	Golgi transport complex COD1 protein	U	Intracellular trafficking, secretion, and vesicular transport ;	IPR013167 [Conserved oligomeric Golgi complex, subunit 4]	--	--
A0A024QZC1	CD2 antigen (Cytoplasmic tail) binding protein 2, isoform CRA_a	CD2BP2	3216.3	2960.6	2891.9	2846.6	2896.1	3091.3	2596.4	3012.1	2855.2	0.93327672900494	0.266432414564205	-0.0996231720440798	Nonsignificant	0.974109033168666	0.561515123276077	-0.0378448309905031	Nonsignificant	1	Molecular Function:protein binding (GO:0005515)	CD2 antigen cytoplasmic tail-binding protein 2	--	--	Uncharacterized protein involved in protein-protein interaction, contains polyproline-binding GYF domain	R	General function prediction only ;	IPR003169 [GYF domain]	cytoplasm protein	--
A0A024QZD5	U1 small nuclear ribonucleoprotein 70 kDa	SNRP70	12140.1	12445.2	12539.9	11758.7	11794.8	11627.2	11898.3	11771	12313.7	0.969233835777316	0.134639816600103	-0.0450833249969146	Nonsignificant	0.947623177787594	0.0077590415185361	-0.0776146091941019	Nonsignificant	1	Molecular Function:nucleic acid binding (GO:0003676)	U1 small nuclear ribonucleoprotein 70kDa	--	ko03040 Spliceosome	U1 small nuclear ribonucleoprotein (RRM superfamily)	A	RNA processing and modification ;	IPR000504 [RNA recognition motif domain] ; IPR022023 [U1 small nuclear ribonucleoprotein of 70kDa N-terminal]	nucleus protein	--
A0A024QZE9	Uncharacterized protein	FLJ20643	1803.3	1772.8	1812.5	1839	1791.1	1775.3	1638.8	1773.3	1752.3	0.958393645844932	0.160658646930523	-0.0613097518048986	Nonsignificant	1.00311769290725	0.816489420058633	0.00449088313101909	Nonsignificant	--	--	--	--	--	Uncharacterized conserved protein	S	Function unknown ;	IPR012981 [PIH1 family]	--	--
A0A024QZJ6	Myosin, heavy polypeptide 11, smooth muscle, isoform CRA_b	MYH11	887.5	730.5	809.2	807.4	800.8	715.5	657.9	559.8	556.2	0.730842122610415	0.0179719246142402	-0.452368307761236	Significant	0.957358272907053	0.558540126403424	-0.0628691682760616	Nonsignificant	3	Molecular Function:motor activity (GO:0003774),Molecular Function:ATP binding (GO:0005524),Cellular Component:myosin complex (GO:0016459)	myosin heavy chain	--	ko04530 Tight junction	Myosin class II heavy chain	Z	Cytoskeleton ;	IPR001609 [Myosin head, motor domain] ; IPR002928 [Myosin tail] ; IPR004009 [Myosin, N-terminal, SH3-like]	nucleus protein	--
A0A024QZN4	Vinculin	VCL	70897.5	71781.2	74055.8	73465	72517.2	72495.5	77876.3	71073.5	70499	1.01252361760587	0.740561235760634	0.0179555599532945	Nonsignificant	1.00804302037747	0.590053437438613	0.0115572102275369	Nonsignificant	2	Biological Process:cell adhesion (GO:0007155),Molecular Function:actin filament binding (GO:0051015)	vinculin	--	ko04510 Focal adhesion ko04520 Adherens junction ko04670 Leukocyte transendothelial migration ko04810 Regulation of actin cytoskeleton ko05100 Bacterial invasion of epithelial cells ko05131 Shigellosis ko05146 Amoebiasis	Alpha-catenin	W	Extracellular structures ;	IPR006077 [Vinculin/alpha-catenin]	cytoskeleton protein	--
A0A024QZN6	Retinoic acid induced 17, isoform CRA_a	RAI17	149.2	148.8	144.7	155.1	143.8	147.5	127.5	155.3	145.7	0.967924102100746	0.598058936267192	-0.0470341690980034	Nonsignificant	1.0083578043822	0.750713879085636	0.0120076537313218	Nonsignificant	1	Molecular Function:zinc ion binding (GO:0008270)				Zn-finger transcription factor	K	Transcription ;	IPR004181 [Zinc finger, MIZ-type]	nucleus protein	zf-MIZ
A0A024QZN7	Chromosome 10 open reading frame 70, isoform CRA_b	C10orf70	1213.8	1233.3	1309.6	1314.3	1318.2	1308.1	1308.7	1372.5	1459.1	1.10211089520057	0.0714695767293654	0.140269396238114	Nonsignificant	1.04895253813187	0.169679003871237	0.0689494018895811	Nonsignificant	1	Cellular Component:intracellular membrane-bounded organelle (GO:0043231)	--	--	--	CDGSH-type Zn-finger containing protein	R	General function prediction only ;	IPR018967 [Iron sulphur-containing domain, CDGSH-type] ; IPR019610 [Iron sulphur domain-containing, mitoNEET, N-terminal]	mitochondrion protein	--
A0A024QZN8	Hect domain and RLD 4, isoform CRA_b	HERC4	3531	3421.3	3426.6	3480.6	3459.1	3444.1	3250.9	3482.7	3324.5	0.969091136825675	0.237992442442213	-0.0452957466219296	Nonsignificant	1.00047211168814	0.967130491151402	0.000680952461057453	Nonsignificant	1	Molecular Function:ubiquitin-protein transferase activity (GO:0004842)	E3 ubiquitin-protein ligase HERC4	2.3.2.26	ko04120 Ubiquitin mediated proteolysis	E3 ubiquitin protein ligase	O	Posttranslational modification, protein turnover, chaperones ;	IPR000408 [Regulator of chromosome condensation, RCC1] ; IPR000569 [HECT domain]	cytoplasm protein	--
A0A024QZR3	Protein pelota homolog	hCG_2002731	2126.2	2097.5	2193.7	2084.3	2043.7	2070.3	2256.3	2056	2188.4	1.01298033471499	0.692818449106843	0.018606166947993	Nonsignificant	0.965858447346278	0.0773621887988531	-0.0501163264013524	Nonsignificant	--	--	protein pelota	--	ko03015 mRNA surveillance pathway	Meiotic cell division protein Pelota/DOM34	J	Translation, ribosomal structure and biogenesis ;	IPR005140 [eRF1 domain 1/Pelota-like] ; IPR005141 [eRF1 domain 2] ; IPR005142 [eRF1 domain 3]	--	--
A0A024QZT8	Serpin peptidase inhibitor, clade B (Ovalbumin), member 6, isoform CRA_b	SERPINB6	260.3	283.8	314	322.3	272.9	328.9	270.5	235.5	308.5	0.949190071087286	0.608509590476056	-0.0752310854512172	Nonsignificant	1.07691411257429	0.402775045545153	0.10690319481796	Nonsignificant	--	--	serpin B	--	ko05146 Amoebiasis	Serpin	V	Defense mechanisms ;	IPR023796 [Serpin domain]	cytoplasm protein	--
A0A024QZW2	Nucleolar protein 7, 27kDa, isoform CRA_a	NOL7	648.4	635.2	626.1	611.9	572.3	597.7	608.6	605.7	621.2	0.961145729695764	0.0369800462299576	-0.0571729047104623	Nonsignificant	0.933078494004294	0.0325753663334131	-0.099929643877429	Nonsignificant	1	Cellular Component:nucleus (GO:0005634)	--	--	--	--	--	--	IPR012579 [Nucleolar protein 7, C-terminal]	--	--
A0A024QZW7	Nucleoporin 153kDa, isoform CRA_a	NUP153	7633.3	7923.5	7904.7	7877.1	7768.4	7644.3	8113.2	7754.2	7925.1	1.01410821984954	0.474074197124666	0.0202116167489496	Nonsignificant	0.99268162734693	0.645893259865708	-0.010597003816006	Nonsignificant	1	Molecular Function:zinc ion binding (GO:0008270)	nuclear pore complex protein Nup153	--	ko03013 RNA transport	Nuclear pore complex protein	YU	Nuclear structure ; Intracellular trafficking, secretion, and vesicular transport ;	IPR001876 [Zinc finger, RanBP2-type] ; IPR013913 [Nucleoporin Nup153, N-terminal] ; IPR018892 [Retro-transposon transporting motif]	nucleus protein	--
A0A024R023	HCG36730, isoform CRA_a	hCG_36730	2062.6	2031.9	1949.6	1879.8	1842.6	1834.7	2011	2150	2175.8	1.04842739200212	0.186661317756723	0.0682269522064466	Nonsignificant	0.919425555500405	0.0112560773430117	-0.121195328361412	Nonsignificant	1	Biological Process:intracellular signal transduction (GO:0035556)	--	--	--	Microtubule assembly protein Doublecortin and related proteins, contain DCX domain	DZ	Cell cycle control, cell division, chromosome partitioning ; Cytoskeleton ;	IPR003533 [Doublecortin domain]	cytoplasm protein	--
A0A024R029	Activator of basal transcription 1	ABT1	738.5	681.8	710.6	689.8	689.4	698.6	642.3	691.8	667.6	0.939368342015111	0.118531853340929	-0.0902371212484565	Nonsignificant	0.975080951710545	0.347456871626168	-0.0364060977858369	Nonsignificant	--	--	ESF2/ABP1 family protein	--	--	TBP-binding protein, activator of basal transcription (contains rrm motif)	K	Transcription ;	--	--	--
A0A024R059	Hydroxymethylglutaryl-CoA synthase	HMGCS1	12341.1	12858.1	13384.8	13447.4	13066.5	12360	13241	11846.4	12027.5	0.961924631971802	0.408982271405057	-0.0560042334701117	Nonsignificant	1.00751347708895	0.836362470279015	0.0107991372141346	Nonsignificant	2	Molecular Function:hydroxymethylglutaryl-CoA synthase activity (GO:0004421),Biological Process:isoprenoid biosynthetic process (GO:0008299)	hydroxymethylglutaryl-CoA synthase	2.3.3.10	ko00072 Synthesis and degradation of ketone bodies ko00280 Valine, leucine and isoleucine degradation ko00650 Butanoate metabolism ko00900 Terpenoid backbone biosynthesis ko01100 Metabolic pathways	Hydroxymethylglutaryl-CoA synthase	I	Lipid transport and metabolism ;	IPR013528 [Hydroxymethylglutaryl-coenzyme A synthase, N-terminal] ; IPR013746 [Hydroxymethylglutaryl-coenzyme A synthase C-terminal domain]	cytoplasm protein	--
A0A024R069	S-phase kinase-associated protein 2 (P45), isoform CRA_c	SKP2	984.7	1052.6	1000.7	935.3	962.6	964.2	897.9	954	1075.6	0.963627386438446	0.548724313378527	-0.0534526991135061	Nonsignificant	0.942100065832785	0.0599493648487777	-0.086047790024292	Nonsignificant	1	Molecular Function:protein binding (GO:0005515)	F-box and leucine-rich repeat protein 1 (S-phase kinase-associated protein 2)	--	ko04068 FoxO signaling pathway ko04110 Cell cycle ko04120 Ubiquitin mediated proteolysis ko04150 mTOR signaling pathway ko05168 Herpes simplex infection ko05169 Epstein-Barr virus infection ko05200 Pathways in cancer ko05203 Viral carcinogenesis ko05222 Small cell lung cancer	SCF ubiquitin ligase, Skp2 component	O	Posttranslational modification, protein turnover, chaperones ;	IPR001810 [F-box domain]	nucleus protein	--
A0A024R087	HCG36935, isoform CRA_b	hCG_36935	25.1	21.7	24.7	28.8	24.7	21.5	19.6	24.1	24.3	0.951048951048951	0.56697655907821	-0.0724084955280499	Nonsignificant	1.04895104895105	0.648257352289469	0.0689473537174915	Nonsignificant	1	Molecular Function:protein binding (GO:0005515)	--	--	--	FOG: Zn-finger	R	General function prediction only ;	IPR000210 [BTB/POZ domain]	nucleus protein	ZBTB
A0A024R0A2	Ribosomal protein L37	RPL37	1850.9	1844.2	1753.6	1656	1721.9	1836.2	1972.8	1893.7	1943.3	1.06627268889827	0.0365639752531864	0.0925764405473209	Nonsignificant	0.956943858168003	0.270994673738155	-0.0634938074994455	Nonsignificant	4	Molecular Function:structural constituent of ribosome (GO:0003735),Cellular Component:intracellular (GO:0005622),Cellular Component:ribosome (GO:0005840),Biological Process:translation (GO:0006412)	large subunit ribosomal protein L37e	--	ko03010 Ribosome	60S ribosomal protein L37	J	Translation, ribosomal structure and biogenesis ;	IPR001569 [Ribosomal protein L37e]	--	--
A0A024R0A8	Adenosylhomocysteinase	AHCYL1	8119.1	8302.6	7991.8	8254.9	8195.4	8018.1	8034.9	8467	8120.3	1.00854854895857	0.68610430194834	0.0122805332874469	Nonsignificant	1.00224875581133	0.881147622884939	0.00324062653240237	Nonsignificant	3	Molecular Function:adenosylhomocysteinase activity (GO:0004013),Biological Process:S-adenosylhomocysteine catabolic process (GO:0019510),Molecular Function:NAD binding (GO:0051287)	adenosylhomocysteinase	3.3.1.1	ko00270 Cysteine and methionine metabolism ko01100 Metabolic pathways	S-adenosylhomocysteine hydrolase	H	Coenzyme transport and metabolism ;	IPR000043 [Adenosylhomocysteinase] ; IPR015878 [S-adenosyl-L-homocysteine hydrolase, NAD binding domain]	cytoplasm protein	--
A0A024R0E2	Cold shock domain containing E1, RNA-binding, isoform CRA_a	CSDE1	22366.7	22606.9	22727.1	21797.8	21879.8	21852.6	24340	22632.5	22698.3	1.02910014224373	0.312324431015427	0.041383378430841	Nonsignificant	0.9679397701944	0.0026420117271834	-0.0470108159259763	Nonsignificant	1	Molecular Function:DNA binding (GO:0003677)	--	--	--	--	--	--	IPR002059 [Cold-shock protein, DNA-binding] ; IPR024642 [SUZ-C domain]	cytoplasm protein	CSD
A0A024R0F6	Tripartite motif-containing 33, isoform CRA_a	TRIM33	2765.1	2860.7	2859.5	2849	2786.9	3025.7	2772.2	2904.3	2761.2	0.994390298516257	0.790356696438714	-0.00811587366868579	Nonsignificant	1.02077710864672	0.494306553247771	0.0296678815389326	Nonsignificant	3	Molecular Function:protein binding (GO:0005515),Cellular Component:intracellular (GO:0005622),Molecular Function:zinc ion binding (GO:0008270)	tripartite motif-containing protein 33	2.3.2.27	--	Predicted E3 ubiquitin ligase	O	Posttranslational modification, protein turnover, chaperones ;	IPR000315 [B-box-type zinc finger] ; IPR001487 [Bromodomain] ; IPR019787 [Zinc finger, PHD-finger] ; IPR027370 [RING-type zinc-finger, LisH dimerisation motif]	nucleus protein	--
A0A024R0H2	Mitochondrial ribosomal protein S12, isoform CRA_a	MRPS12	611.2	566.9	567.2	544.4	569.4	572.3	615.2	627.9	655.8	1.08800779235661	0.0542573685518921	0.12168888926655	Nonsignificant	0.966080330029221	0.314634806593814	-0.0497849400743132	Nonsignificant	4	Molecular Function:structural constituent of ribosome (GO:0003735),Cellular Component:intracellular (GO:0005622),Cellular Component:ribosome (GO:0005840),Biological Process:translation (GO:0006412)	small subunit ribosomal protein S12	--	ko03010 Ribosome	Mitochondrial/chloroplast ribosomal protein S12	J	Translation, ribosomal structure and biogenesis ;	IPR006032 [Ribosomal protein S12/S23]	mitochondrion protein	--
A0A024R0H6	RNA polymerase II-associated factor 1 homolog	PAF1	2562.2	2460.6	2375	2304.6	2358.9	2303.9	2225.5	2422.9	2306.7	0.940157884776555	0.134397255561202	-0.0890250397384783	Nonsignificant	0.941820541241991	0.0658482840433388	-0.0864759065196365	Nonsignificant	3	Biological Process:transcription elongation from RNA polymerase II promoter (GO:0006368),Biological Process:histone modification (GO:0016570),Cellular Component:Cdc73/Paf1 complex (GO:0016593)	RNA polymerase II-associated factor 1	--		Putative RNA polymerase II regulator	K	Transcription ;	IPR007133 [RNA polymerase II associated factor Paf1]	--	--
A0A024R0H7	Testis tissue sperm-binding protein Li 44a	WDR77	4031.4	3919.6	4066.4	4114.9	4056.1	4035.2	3997.1	4053.3	3814.2	0.98728510326693	0.579920657396278	-0.0184613357633617	Nonsignificant	1.01571055303144	0.278964626654267	0.0224893359684502	Nonsignificant	1	Molecular Function:protein binding (GO:0005515)	methylosome protein 50	--	--	Polyadenylation factor I complex, subunit PFS2	A	RNA processing and modification ;	IPR001680 [WD40 repeat]	nucleus protein	--
A0A024R0J1	Non-specific serine/threonine protein kinase	PAK4	2839.7	2922.9	2997.1	2910.7	2827	2877.8	3273.4	2902.3	2931.8	1.0397045560921	0.414537229229318	0.0561736283520586	Nonsignificant	0.983538249026793	0.404070027944743	-0.0239469360202895	Nonsignificant	3	Molecular Function:protein kinase activity (GO:0004672),Molecular Function:ATP binding (GO:0005524),Biological Process:protein phosphorylation (GO:0006468)	p21-activated kinase 4	2.7.11.1	ko04012 ErbB signaling pathway ko04014 Ras signaling pathway ko04360 Axon guidance ko04510 Focal adhesion ko04660 T cell receptor signaling pathway ko04810 Regulation of actin cytoskeleton ko05206 MicroRNAs in cancer ko05211 Renal cell carcinoma	p21-activated serine/threonine protein kinase	T	Signal transduction mechanisms ;	IPR000095 [CRIB domain] ; IPR000719 [Protein kinase domain]	nucleus protein	--
A0A024R0L2	DUF2052 domain-containing protein	MGC20255	36.8	38.6	32.3	33.7	39.3	30.8	26.2	39.4	28.9	0.877437325905293	0.377855876807522	-0.188632015435772	Nonsignificant	0.963788300835655	0.698295198593501	-0.0532118061863266	Nonsignificant	--	--	--	--	--	Uncharacterized conserved protein	S	Function unknown ;	IPR018613 [Protein of unknown function DUF2052, coiled-coil]	--	--
A0A024R0L6	Epididymis secretory sperm binding protein	PAFAH1B3	4061.1	4653.2	4741	4615.5	4470.1	4551.2	5624.9	4744.3	4690.1	1.11920953081685	0.222620343404553	0.162480153179692	Nonsignificant	1.01348910838108	0.794779755136088	0.0193305847406483	Nonsignificant	--	--	platelet-activating factor acetylhydrolase IB subunit beta/gamma	3.1.1.47	ko00565 Ether lipid metabolism ko01100 Metabolic pathways	Attractin and platelet-activating factor acetylhydrolase	TV	Signal transduction mechanisms ; Defense mechanisms ;	IPR013830 [SGNH hydrolase-type esterase domain]	cytoplasm protein	--
A0A024R0N6	Spectrin beta chain	SPTBN4	205.6	189.5	181.9	163.7	176.6	168.1	212.3	166.5	179.3	0.967244367417678	0.702131976476094	-0.0480476724824988	Nonsignificant	0.881109185441941	0.0451250782163679	-0.182607288527886	Nonsignificant	1	Molecular Function:protein binding (GO:0005515)	spectrin beta	--	--	Beta-spectrin	Z	Cytoskeleton ;	IPR001715 [Calponin homology domain] ; IPR002017 [Spectrin repeat]	cytoskeleton protein	--
A0A024R0P8	Transforming growth factor beta	TGFB1	691.1	734.6	692.9	733.6	707.1	658.7	618.8	650.6	661.3	0.911309355234589	0.0305212003868453	-0.133987217037512	Nonsignificant	0.990937411498159	0.818557711706602	-0.0131341565197509	Nonsignificant	2	Molecular Function:growth factor activity (GO:0008083),Biological Process:growth (GO:0040007)	transforming growth factor beta-1	--	ko04010 MAPK signaling pathway ko04060 Cytokine-cytokine receptor interaction ko04068 FoxO signaling pathway ko04110 Cell cycle ko04218 Cellular senescence ko04350 TGF-beta signaling pathway ko04380 Osteoclast differentiation ko04390 Hippo signaling pathway ko04659 Th17 cell differentiation ko04672 Intestinal immune network for IgA production ko04926 Relaxin signaling pathway ko04932 Non-alcoholi…	Transforming growth factor beta, bone morphogenetic protein and related proteins	T	Signal transduction mechanisms ;	IPR001111 [Transforming growth factor-beta, N-terminal] ; IPR001839 [Transforming growth factor-beta, C-terminal]	extracell protein	--
A0A024R0Q0	Nonsense-mediated mRNA decay factor SMG9	FLJ12886	573.4	612.8	624.3	567.1	589.5	593.6	661.1	605	665.6	1.06694283347142	0.179325886871322	0.0934828789957801	Nonsignificant	0.966694283347142	0.314122920924138	-0.0488683847442063	Nonsignificant	--	--	protein SMG9	--	--	Uncharacterized conserved protein	S	Function unknown ;	IPR019354 [Smg8/Smg9]	--	--
A0A024R0Q4	Phospholipase D family, member 3, isoform CRA_b	PLD3	488.8	483.8	485.4	451.1	460.8	460.2	497.1	516.2	524	1.05438957475995	0.0312810566613958	0.0764080109323478	Nonsignificant	0.941083676268861	0.00117287140055707	-0.0876050892862608	Nonsignificant	1	Molecular Function:catalytic activity (GO:0003824)	phospholipase D3/4	3.1.4.4	ko00564 Glycerophospholipid metabolism ko00565 Ether lipid metabolism ko01100 Metabolic pathways	Predicted phospholipase D	R	General function prediction only ;	IPR001736 [Phospholipase D/Transphosphatidylase] ; IPR032803 [PLD-like domain]	endoplasmic reticulum protein	--
A0A024R0Q5	Protein phosphatase 1, regulatory (Inhibitor) subunit 13 like, isoform CRA_a	PPP1R13L	5211.3	5163.5	5088.2	5174.9	5186.4	5052.1	5259.1	4852.9	4846.9	0.967399599042877	0.299354774212757	-0.0478161550558023	Nonsignificant	0.996792343012352	0.782333459492265	-0.00463510872903484	Nonsignificant	1	Molecular Function:protein binding (GO:0005515)	--	--	--	p53-interacting protein 53BP/ASPP, contains ankyrin and SH3 domains	D	Cell cycle control, cell division, chromosome partitioning ;	IPR001452 [SH3 domain] ; IPR020683 [Ankyrin repeat-containing domain]	nucleus protein	--
A0A024R0R1	Rho guanine nucleotide exchange factor (GEF) 1, isoform CRA_e	ARHGEF1	6700.9	6669.3	6687.1	6528.7	6543.6	6637.6	6598.7	6570.3	6386.4	0.974976691778056	0.125864285905441	-0.0365603653155288	Nonsignificant	0.982679622880448	0.0304739941643916	-0.0252069548409404	Nonsignificant	3	Molecular Function:Rho guanyl-nucleotide exchange factor activity (GO:0005089),Cellular Component:cytoplasm (GO:0005737),Biological Process:regulation of Rho protein signal transduction (GO:0035023)	Rho guanine nucleotide exchange factor 1	--	ko04270 Vascular smooth muscle contraction ko04611 Platelet activation ko04810 Regulation of actin cytoskeleton ko05200 Pathways in cancer ko05205 Proteoglycans in cancer	Predicted guanine nucleotide exchange factor	T	Signal transduction mechanisms ;	IPR000219 [Dbl homology (DH) domain] ; IPR015212 [Regulator of G protein signalling-like domain]	cytoplasm protein	--
A0A024R0R4	SUMO-1 activating enzyme subunit 1, isoform CRA_b	SAE1	11521.3	11781.8	12325.4	12529.7	11939.9	11704.6	12839.4	11652	11684	1.01535007087023	0.710216705397786	0.0219772234045578	Nonsignificant	1.0153163899687	0.622069827129888	0.0219293659444138	Nonsignificant	1	Molecular Function:small protein activating enzyme activity (GO:0008641)	ubiquitin-like 1-activating enzyme E1 A	6.2.1.45	ko04120 Ubiquitin mediated proteolysis	SMT3/SUMO-activating complex, AOS1/RAD31 component	O	Posttranslational modification, protein turnover, chaperones ;	IPR000594 [THIF-type NAD/FAD binding fold]	plasma membrane protein	--
A0A024R0S8	X-ray repair complementing defective repair in Chinese hamster cells 1, isoform CRA_b	XRCC1	1856.8	2035.8	2091.6	2010.1	2019.7	1999.6	2387.5	2039.1	2208.5	1.10876976036897	0.152559173333906	0.148959816302921	Nonsignificant	1.00755322348852	0.851500679214799	0.0108560504007259	Nonsignificant	3	Biological Process:single strand break repair (GO:0000012),Molecular Function:damaged DNA binding (GO:0003684),Cellular Component:nucleus (GO:0005634)	DNA-repair protein XRCC1	--	ko03410 Base excision repair	DNA repair protein	L	Replication, recombination and repair ;	IPR001357 [BRCT domain] ; IPR002706 [DNA-repair protein Xrcc1, N-terminal]	--	--
A0A024R0W3	Solute carrier family 38, member 2, isoform CRA_b	SLC38A2	607.9	615.1	576.3	550.6	606.7	600	585.2	643.3	615.9	1.02506530317346	0.50560602654945	0.0357158214999568	Nonsignificant	0.976657589062413	0.547410437085542	-0.0340752452294363	Nonsignificant	--	--	solute carrier family 38 (sodium-coupled neutral amino acid transporter), member 2	--	ko04724 Glutamatergic synapse ko04727 GABAergic synapse ko04974 Protein digestion and absorption	Amino acid transporter protein	E	Amino acid transport and metabolism ;	IPR013057 [Amino acid transporter, transmembrane domain]	plasma membrane protein	--
A0A024R0Z3	RNA helicase	DDX23	6938	6621.4	6544.6	6542.9	6724	6746.4	6476.4	6820.2	6630	0.991175885395941	0.724148657618268	-0.0127870067257299	Nonsignificant	0.995488460007959	0.835613741625365	-0.00652350298557033	Nonsignificant	2	Molecular Function:nucleic acid binding (GO:0003676),Molecular Function:ATP binding (GO:0005524)	ATP-dependent RNA helicase DDX23/PRP28	3.6.4.13	ko03040 Spliceosome	U5 snRNP-like RNA helicase subunit	A	RNA processing and modification ;	IPR001650 [Helicase, C-terminal] ; IPR011545 [DEAD/DEAH box helicase domain]	nucleus protein	--
A0A024R125	5-AMP-activated protein kinase subunit gamma-1	PRKAG1	1808	1799.1	1709.8	1628.1	1653.8	1646.9	1711.5	1705.5	1697.6	0.961951513099739	0.162460130597807	-0.0559639177043907	Nonsignificant	0.927006338279825	0.0160315281540251	-0.109348891771605	Nonsignificant	--	--	5'-AMP-activated protein kinase, regulatory gamma subunit	--	ko04068 FoxO signaling pathway ko04152 AMPK signaling pathway ko04211 Longevity regulating pathway ko04213 Longevity regulating pathway - multiple species ko04371 Apelin signaling pathway ko04530 Tight junction ko04710 Circadian rhythm ko04910 Insulin signaling pathway ko04920 Adipocytokine signaling pathway ko04921 Oxytocin signaling pathway ko04922 Glucagon signaling pathway ko04931 Insulin res…	5'-AMP-activated protein kinase, gamma subunit	C	Energy production and conversion ;	IPR000644 [CBS domain]	--	--
A0A024R136	Rac GTPase activating protein 1, isoform CRA_a	RACGAP1	2940	3017.4	3126.2	2897.4	2790.1	2882.2	3030.5	2843.9	2949.1	0.97136597824651	0.319734106211393	-0.0419131375298347	Nonsignificant	0.943425514113347	0.0543782001976648	-0.0840194770736373	Nonsignificant	2	Biological Process:signal transduction (GO:0007165),Biological Process:intracellular signal transduction (GO:0035556)	Rac GTPase-activating protein 1	--	--	GTPase-activating protein	R	General function prediction only ;	IPR000198 [Rho GTPase-activating protein domain] ; IPR002219 [Protein kinase C-like, phorbol ester/diacylglycerol-binding domain]	nucleus protein	--
A0A024R143	Tripartite motif-containing 14, isoform CRA_c	TRIM14	95.4	94.2	95	92.7	91.3	86.5	80.6	79.9	94.5	0.89599437807449	0.172959589403813	-0.158438414780262	Nonsignificant	0.950456781447646	0.0696564579518544	-0.0733070678123049	Nonsignificant	1	Molecular Function:protein binding (GO:0005515)	tripartite motif-containing protein 14	--	--	--	--	--	IPR003877 [SPRY domain] ; IPR006574 [SPRY-associated]	plasma membrane protein	--
A0A024R161	Guanine nucleotide-binding protein subunit gamma	DNAJC25-GNG10	1069.7	1002.1	1066.7	995.6	1059.5	1029.9	1019	1022.1	964.3	0.957591205990123	0.200263777475205	-0.0625181914913852	Nonsignificant	0.982953640274016	0.568779117241849	-0.0248047195463002	Nonsignificant	3	Molecular Function:signal transducer activity (GO:0004871),Cellular Component:heterotrimeric G-protein complex (GO:0005834),Biological Process:G-protein coupled receptor signaling pathway (GO:0007186)	--	--	--	Molecular chaperone (DnaJ superfamily)	O	Posttranslational modification, protein turnover, chaperones ;	IPR001623 [DnaJ domain] ; IPR015898 [G-protein gamma-like domain]	nucleus protein	--
A0A024R172	Prostaglandin reductase 1	LTB4DH	2235.1	2289.2	2376.4	2451.9	2343.3	2420.3	2391.3	2394	2266.1	1.02183836422392	0.442103795724278	0.0311670068676539	Nonsignificant	1.0456185604359	0.115228341215992	0.0643566552849759	Nonsignificant	1	Biological Process:oxidation-reduction process (GO:0055114)	--	--	--	Predicted NAD-dependent oxidoreductase	R	General function prediction only ;	IPR013149 [Alcohol dehydrogenase, C-terminal]	cytoplasm protein	--
A0A024R179	Nuclear cap binding protein subunit 1, 80kDa, isoform CRA_a	NCBP1	5685	5650.1	5261	5348	5489.2	5403.1	4844.4	5579.5	5233.2	0.943420442152072	0.282202387824484	-0.0840272331846811	Nonsignificant	0.97856122824037	0.45048204990591	-0.0312659722773047	Nonsignificant	3	Molecular Function:RNA binding (GO:0003723),Molecular Function:protein binding (GO:0005515),Biological Process:RNA metabolic process (GO:0016070)	nuclear cap-binding protein subunit 1	--	ko03013 RNA transport ko03015 mRNA surveillance pathway ko03040 Spliceosome	Nuclear cap-binding complex, subunit NCBP1/CBP80	A	RNA processing and modification ;	IPR003890 [MIF4G-like, type 3] ; IPR015172 [MIF4G-like, type 1] ; IPR015174 [MIF4G-like, type 2]	nucleus protein	--
A0A024R184	Alpha-1,3/1,6-mannosyltransferase ALG2	ALG2	493.3	481.1	483.6	463.2	464.3	505.9	493.2	458.5	418.6	0.939849108367627	0.252312569647706	-0.0894989424415371	Nonsignificant	0.983127572016461	0.602845512280564	-0.024549460036811	Nonsignificant	--	--	--	--	ko00510 N-Glycan biosynthesis ko01100 Metabolic pathways	Glycosyltransferase	M	Cell wall/membrane/envelope biogenesis ;	IPR001296 [Glycosyl transferase, family 1] ; IPR028098 [Glycosyltransferase subfamily 4-like, N-terminal domain]	--	--
A0A024R1A4	Ubiquitin-conjugating enzyme E2L 3, isoform CRA_a	UBE2L3	3179.3	3216.7	3466.8	3440.9	3350.8	3243	3527	3206.1	3167.8	1.00386300036501	0.934554885319669	0.00556239460721775	Nonsignificant	1.0174291276311	0.620211574728707	0.0249283023281316	Nonsignificant	--	--	ubiquitin-conjugating enzyme E2 L3	2.3.2.23	ko04120 Ubiquitin mediated proteolysis ko05012 Parkinson's disease	Ubiquitin-protein ligase	O	Posttranslational modification, protein turnover, chaperones ;	IPR000608 [Ubiquitin-conjugating enzyme E2]	endoplasmic reticulum protein	--
A0A024R1F4	Glutathione hydrolase	hCG_2010666	5209.9	5060.4	5038.5	5041.7	5098.3	5273.2	5368.6	5505.2	5340.5	1.05914898620401	0.0151681815665181	0.0829055416810475	Nonsignificant	1.00681960702341	0.712886026622192	0.00980521724125525	Nonsignificant	2	Molecular Function:gamma-glutamyltransferase activity (GO:0003840),Biological Process:glutathione metabolic process (GO:0006749)	--	--	ko00430 Taurine and hypotaurine metabolism ko00480 Glutathione metabolism ko00590 Arachidonic acid metabolism ko01100 Metabolic pathways	Gamma-glutamyltransferase	E	Amino acid transport and metabolism ;	IPR000101 [Gamma-glutamyltranspeptidase]	--	--
A0A024R1I3	Pyridoxal (Pyridoxine, vitamin B6) phosphatase, isoform CRA_a	PDXP	325.7	340.5	351.2	320.7	322.8	322.7	384.1	332	335.9	1.03400825633969	0.563016830057786	0.0482477053170361	Nonsignificant	0.949675643797916	0.14615128066717	-0.0744932414305519	Nonsignificant	--	--	pyridoxal phosphatase	3.1.3.74	ko00750 Vitamin B6 metabolism ko01100 Metabolic pathways	p-Nitrophenyl phosphatase	P	Inorganic ion transport and metabolism ;	IPR006357 [HAD-superfamily hydrolase, subfamily IIA]	--	--
A0A024R1J8	Neurofibromin 2 (Bilateral acoustic neuroma), isoform CRA_a	NF2	4814.5	4752.3	4722.5	4328.6	4590.1	4651.4	4496.2	4567.3	4666.9	0.96088681740883	0.0299065204307875	-0.0575615885287527	Nonsignificant	0.949668633173073	0.0797182336063894	-0.0745038916257976	Nonsignificant	3	Cellular Component:cytoplasm (GO:0005737),Molecular Function:cytoskeletal protein binding (GO:0008092),Cellular Component:extrinsic component of membrane (GO:0019898)	merlin	--	ko04390 Hippo signaling pathway ko04392 Hippo signaling pathway - multiple species ko04530 Tight junction	Radixin, moesin and related proteins of the ERM family	R	General function prediction only ;	IPR011259 [Ezrin/radixin/moesin, C-terminal] ; IPR018979 [FERM, N-terminal] ; IPR018980 [FERM, C-terminal PH-like domain] ; IPR019748 [FERM central domain]	cytoplasm protein	--
A0A024R1K7	Tyrosine 3-monooxygenase/tryptophan 5-monooxygenase activation protein, eta polypeptide, isoform CRA_b	YWHAH	13861.6	14028.5	14112.5	14406.4	14205.9	14552.2	14594.7	14276.5	13832.6	1.01669420464447	0.372498090097965	0.0238858190356497	Nonsignificant	1.02766257326927	0.0358889457031924	0.0393666421758807	Nonsignificant	--	--	14-3-3 protein gamma/eta	--	ko04110 Cell cycle ko04114 Oocyte meiosis ko04151 PI3K-Akt signaling pathway ko04390 Hippo signaling pathway ko05169 Epstein-Barr virus infection ko05203 Viral carcinogenesis	Multifunctional chaperone (14-3-3 family)	O	Posttranslational modification, protein turnover, chaperones ;	IPR023410 [14-3-3 domain]	cytoplasm protein	--
A0A024R1K8	Splicing factor 3a, subunit 1, 120kDa, isoform CRA_a	SF3A1	15858	16131.8	16564.8	16939.4	16554.9	16465.8	16781.3	16168.9	16477.3	1.0179776993323	0.343849414408761	0.0257059568801067	Nonsignificant	1.0289467939186	0.136413116256019	0.0411683834618586	Nonsignificant	3	Molecular Function:RNA binding (GO:0003723),Molecular Function:protein binding (GO:0005515),Biological Process:RNA processing (GO:0006396)	splicing factor 3A subunit 1	--	ko03040 Spliceosome	Splicing factor 3a, subunit 1	A	RNA processing and modification ;	IPR000061 [SWAP/Surp] ; IPR000626 [Ubiquitin domain] ; IPR022030 [Splicing factor 3A subunit 1]	endoplasmic reticulum protein	--
A0A024R1P2	Ras-related C3 botulinum toxin substrate 2 (Rho family, small GTP binding protein Rac2), isoform CRA_a	RAC2	1836.2	1922.2	1848.6	1915.7	1852.6	1698.5	1678.2	1680.2	1890.1	0.936062065275548	0.187479754271905	-0.0953239045053085	Nonsignificant	0.974995541287676	0.540202229492824	-0.0365324735398491	Nonsignificant	2	Molecular Function:GTP binding (GO:0005525),Biological Process:small GTPase mediated signal transduction (GO:0007264)	Ras-related C3 botulinum toxin substrate 2	--	ko04010 MAPK signaling pathway ko04014 Ras signaling pathway ko04015 Rap1 signaling pathway ko04024 cAMP signaling pathway ko04062 Chemokine signaling pathway ko04071 Sphingolipid signaling pathway ko04310 Wnt signaling pathway ko04360 Axon guidance ko04370 VEGF signaling pathway ko04510 Focal adhesion ko04520 Adherens junction ko04650 Natural killer cell mediated cytotoxicity ko04662 B cell rece…	Ras-related small GTPase, Rho type	R	General function prediction only ;	IPR001806 [Small GTPase superfamily]	plasma membrane protein	--
A0A024R1R0	ER lumen protein-retaining receptor	KDELR3	450	398.2	342.7	381.8	360.9	354.1	313.9	441.5	363.1	0.939205642791166	0.64406414403446	-0.0904870186344811	Nonsignificant	0.920984129649845	0.383586866863764	-0.118751798801736	Nonsignificant	3	Biological Process:protein retention in ER lumen (GO:0006621),Cellular Component:integral component of membrane (GO:0016021),Molecular Function:ER retention sequence binding (GO:0046923)	ER lumen protein retaining receptor	--	ko05110 Vibrio cholerae infection	ER lumen protein retaining receptor	U	Intracellular trafficking, secretion, and vesicular transport ;	IPR000133 [ER lumen protein retaining receptor]	endoplasmic reticulum protein	--
A0A024R1S5	GTP-binding protein 1	GTPBP1	591	659.2	648	589.9	573.4	612.9	736.5	617.2	660.3	1.0610051627858	0.397383829350997	0.085431676335001	Nonsignificant	0.93572858497524	0.165732446239297	-0.0958379688110744	Nonsignificant	--	--	--	--	--	GTP-binding protein GP-1	R	General function prediction only ;	--	--	--
A0A024R1S8	LIM and SH3 domain protein 1	LASP1	14031.2	14446.2	14502.2	14785.3	14396.2	14525.1	16076.3	14275.4	14237.7	1.03745497864103	0.438718668589216	0.0530487306758231	Nonsignificant	1.01691500153561	0.26584417191582	0.0241990971032072	Nonsignificant	2	Molecular Function:protein binding (GO:0005515),Molecular Function:zinc ion binding (GO:0008270)	--	--	--	Nebulin repeat protein	Z	Cytoskeleton ;	IPR000900 [Nebulin repeat] ; IPR001452 [SH3 domain] ; IPR001781 [Zinc finger, LIM-type]	plasma membrane protein	--
A0A024R1T5	2,3-cyclic-nucleotide 3-phosphodiesterase	CNP	6678.5	6568.4	6196.6	6195.3	6225.1	6279.1	6409.8	6756.1	6358.3	1.00415048730938	0.895337930699761	0.00597549540992724	Nonsignificant	0.961735284285237	0.168747665857474	-0.0562882451781947	Nonsignificant	3	Molecular Function:2',3'-cyclic-nucleotide 3'-phosphodiesterase activity (GO:0004113),Biological Process:cyclic nucleotide catabolic process (GO:0009214),Cellular Component:membrane (GO:0016020)	2',3'-cyclic-nucleotide 3'-phosphodiesterase	3.1.4.37	--	Predicted MutS-related protein involved in mismatch repair	L	Replication, recombination and repair ;	IPR008431 [Cyclic nucleotide phosphodiesterase]	--	--
A0A024R1T9	ATP-citrate synthase	ACLY	1331.3	1323.7	1284.2	1215	1169.3	1176.3	1379.7	1164.7	1265.1	0.967074532900081	0.535190507181377	-0.0483010116985891	Nonsignificant	0.903889114541023	0.00345356080990349	-0.145782295381685	Nonsignificant	3	Molecular Function:catalytic activity (GO:0003824),Biological Process:metabolic process (GO:0008152),Molecular Function:cofactor binding (GO:0048037)	ATP citrate (pro-S)-lyase	2.3.3.8	ko00020 Citrate cycle (TCA cycle) ko01100 Metabolic pathways	ATP-citrate lyase	C	Energy production and conversion ;	IPR002020 [Citrate synthase] ; IPR003781 [CoA-binding] ; IPR005811 [ATP-citrate lyase/succinyl-CoA ligase] ; IPR032263 [ATP-citrate synthase, citrate-binding domain]	cytoplasm protein	--
A0A024R1U0	Ran GTPase activating protein 1, isoform CRA_d	RANGAP1	14574.2	14927.9	15564.8	15795.1	15301.6	14967.5	14954	14604.1	14162.4	0.970124415036313	0.291196406883733	-0.0437583151693094	Nonsignificant	1.02212932329492	0.427179146534558	0.0315777425306863	Nonsignificant	3	Molecular Function:GTPase activator activity (GO:0005096),Molecular Function:protein binding (GO:0005515),Biological Process:signal transduction (GO:0007165)	Ran GTPase-activating protein 1	--	ko03013 RNA transport	Ran GTPase-activating protein	AYT	RNA processing and modification ; Nuclear structure ; Signal transduction mechanisms ;	IPR001611 [Leucine-rich repeat] ; IPR009109 [Ran-GTPase activating protein 1, C-terminal]	cytoplasm protein	--
A0A024R1U4	RAB5C, member RAS oncogene family, isoform CRA_a	RAB5C	4417.2	4143.4	4078.3	4316.2	4412.8	4491.5	3782.6	4359.1	4281.8	0.982957377619888	0.747774474217443	-0.0247992342010266	Nonsignificant	1.04601666284249	0.168681690896407	0.0649058336199988	Nonsignificant	2	Molecular Function:GTP binding (GO:0005525),Biological Process:small GTPase mediated signal transduction (GO:0007264)	Ras-related protein Rab-5C	--	ko04014 Ras signaling pathway ko04144 Endocytosis ko04145 Phagosome ko04962 Vasopressin-regulated water reabsorption ko05146 Amoebiasis ko05152 Tuberculosis	GTPase Rab5/YPT51 and related small G protein superfamily GTPases	U	Intracellular trafficking, secretion, and vesicular transport ;	IPR001806 [Small GTPase superfamily]	endoplasmic reticulum protein	--
A0A024R1X0	Protein CASC3	CASC3	1042.8	1052.6	1120.9	1010.9	1088.1	1090.8	1239.9	1041.5	1140.6	1.0639554767901	0.332981272732099	0.0894377798258587	Nonsignificant	0.991760718838417	0.817800983543012	-0.0119360099466414	Nonsignificant	--	--	protein CASC3	--	ko03013 RNA transport ko03015 mRNA surveillance pathway	Nucleo-cytoplasmic protein MLN51	R	General function prediction only ;	IPR018545 [Btz domain]	--	--
A0A024R1Y2	ATP-citrate synthase	ACLY	233.4	243.6	247.1	287.2	257.9	276	277.4	250.7	270.6	1.10302444413755	0.0507504860277453	0.141464762865162	Nonsignificant	1.13395939787322	0.0269540616813698	0.181368984604989	Nonsignificant	3	Molecular Function:catalytic activity (GO:0003824),Biological Process:metabolic process (GO:0008152),Molecular Function:cofactor binding (GO:0048037)	ATP citrate (pro-S)-lyase	2.3.3.8	ko00020 Citrate cycle (TCA cycle) ko01100 Metabolic pathways	ATP-citrate lyase	C	Energy production and conversion ;	IPR002020 [Citrate synthase] ; IPR003781 [CoA-binding] ; IPR005811 [ATP-citrate lyase/succinyl-CoA ligase] ; IPR032263 [ATP-citrate synthase, citrate-binding domain]	cytoplasm protein	--
A0A024R1Z1	Cell division cycle 34, isoform CRA_a	CDC34	804.7	842.4	866.4	817.3	778.8	756.7	796.7	736.1	765.2	0.914262979908494	0.0456987202275134	-0.129318891049254	Nonsignificant	0.936065247662622	0.100871863143346	-0.0953189996956654	Nonsignificant	--	--	ubiquitin-conjugating enzyme E2 R	2.3.2.23	ko04120 Ubiquitin mediated proteolysis ko05168 Herpes simplex infection	Ubiquitin-protein ligase	O	Posttranslational modification, protein turnover, chaperones ;	IPR000608 [Ubiquitin-conjugating enzyme E2]	nucleus protein	--
A0A024R1Z4	NFKB inhibitor interacting Ras-like 2, isoform CRA_b	NKIRAS2	163.5	157.2	154.9	146.7	152.9	154.8	129.7	156.4	149.4	0.915685449957948	0.186600297370653	-0.127075996259429	Nonsignificant	0.95542472666106	0.117224540534248	-0.0657858802409738	Nonsignificant	2	Molecular Function:GTP binding (GO:0005525),Biological Process:small GTPase mediated signal transduction (GO:0007264)	NF-kappa-B inhibitor-interacting Ras-like protein	--	--	Ras family small GTPase	T	Signal transduction mechanisms ;	IPR001806 [Small GTPase superfamily]	cytoplasm protein	--
A0A024R1Z6	Vesicle amine transport protein 1 homolog (T californica), isoform CRA_a	VAT1	7652.3	7429.7	7462	7462.8	7825.7	7908.7	7428.5	8401.2	8117.5	1.06224272533712	0.190452367340071	0.0871134635325825	Nonsignificant	1.02897444996451	0.229092501630607	0.0412071597176679	Nonsignificant	1	Biological Process:oxidation-reduction process (GO:0055114)	--	--	--	Predicted quinone oxidoreductase	CR	Energy production and conversion ; General function prediction only ;	IPR013149 [Alcohol dehydrogenase, C-terminal] ; IPR013154 [Alcohol dehydrogenase, N-terminal]	cytoplasm protein	--
A0A024R203	Proteasome (Prosome, macropain) activator subunit 3 (PA28 gamma Ki), isoform CRA_a	PSME3	6057	6189.4	6497.4	6694.2	6438.1	6104.7	6936.5	6294.8	6361.5	1.04529497753924	0.306974153457756	0.0639101218099434	Nonsignificant	1.02631270073304	0.486742995633488	0.0374703635605742	Nonsignificant	1	Cellular Component:proteasome activator complex (GO:0008537)	proteasome activator subunit 3 (PA28 gamma)	--	ko03050 Proteasome ko04612 Antigen processing and presentation ko05160 Hepatitis C	Proteasome activator subunit	O	Posttranslational modification, protein turnover, chaperones ;	IPR003185 [Proteasome activator pa28, N-terminal domain] ; IPR003186 [Proteasome activator pa28, C-terminal domain]	--	--
A0A024R216	Hepatoma-derived growth factor, related protein 3, isoform CRA_a	HDGFRP3	1072.4	1050.4	964.6	953.4	972.6	969.6	1071.1	968.5	893.2	0.949925503660037	0.446830495608919	-0.0741137179852637	Nonsignificant	0.93787653041394	0.128314846959996	-0.0925300875882418	Nonsignificant	--	--	--	--	--	Transcription coactivator	K	Transcription ;	IPR000313 [PWWP domain]	cytoplasm protein	--
A0A024R219	Zinc finger, A20 domain containing 2, isoform CRA_a	ZA20D2	215.6	238.6	231.1	245.8	256.8	267.4	270.6	227	197.4	1.0141543849409	0.89178701322869	0.020277290836933	Nonsignificant	1.12359550561798	0.0374047862748382	0.168122758808327	Nonsignificant	2	Molecular Function:DNA binding (GO:0003677),Molecular Function:zinc ion binding (GO:0008270)	--	--	--	Predicted Zn-finger protein	R	General function prediction only ;	IPR000058 [Zinc finger, AN1-type] ; IPR002653 [Zinc finger, A20-type]	endosome protein	--
A0A024R222	Phosphoserine aminotransferase	PSAT1	13547.5	14064.2	14730.2	15571.8	14714.5	14676.1	17598.6	15953.5	15637	1.16171215746105	0.0307594492831751	0.216252650114414	Nonsignificant	1.06188905079838	0.124333828947798	0.0866330371168846	Nonsignificant	--	--	phosphoserine aminotransferase	2.6.1.52	ko00260 Glycine, serine and threonine metabolism ko00750 Vitamin B6 metabolism ko01100 Metabolic pathways ko01200 Carbon metabolism ko01230 Biosynthesis of amino acids	Phosphoserine aminotransferase	HE	Coenzyme transport and metabolism ; Amino acid transport and metabolism ;	IPR000192 [Aminotransferase class V domain]	--	--
A0A024R228	Heterogeneous nuclear ribonucleoprotein K	HNRPK	817.8	852.8	826.8	815.7	786	777.4	691.5	827.3	874.6	0.958356690958597	0.568542088678624	-0.061365382035122	Nonsignificant	0.952630735965404	0.0653045835042672	-0.0700109978865445	Nonsignificant	1	Molecular Function:RNA binding (GO:0003723)	heterogeneous nuclear ribonucleoprotein K	--	ko03040 Spliceosome ko05168 Herpes simplex infection ko05203 Viral carcinogenesis ko05206 MicroRNAs in cancer	PolyC-binding hnRNP-K protein HRB57A/hnRNP, contains KH domain	AR	RNA processing and modification ; General function prediction only ;	IPR004088 [K Homology domain, type 1] ; IPR012987 [ROK, N-terminal]	nucleus protein	--
A0A024R229	Hyaluronoglucosaminidase	TMEM2	3294.8	3338.5	3284.1	3302	3273.9	3294.3	3265.6	3534.3	3464	1.03493859277633	0.232475795887998	0.0495451691494594	Nonsignificant	0.99524068808357	0.445972804863937	-0.00688262700681149	Nonsignificant	--	--	cell surface hyaluronidase	3.2.1.35	--	--	--	--	IPR019316 [G8 domain]	--	--
A0A024R233	Tight junction protein 2 (Zona occludens 2), isoform CRA_a	TJP2	444	439.6	394.2	372.4	414.6	394	330.7	392.4	426.4	0.899593050555642	0.255042354404509	-0.15265557868897	Nonsignificant	0.924244795742683	0.182744191472559	-0.113653080009993	Nonsignificant	1	Molecular Function:protein binding (GO:0005515)	tight junction protein 2	--	ko04530 Tight junction ko05110 Vibrio cholerae infection	Tight junction proteins	T	Signal transduction mechanisms ;	IPR001478 [PDZ domain] ; IPR008145 [Guanylate kinase/L-type calcium channel beta subunit] ; IPR011511 [Variant SH3 domain]	synapse protein	--
A0A024R240	Epididymis secretory sperm binding protein	GNAQ	2835.6	2704.4	2622.5	2745.5	2991.4	2653.6	2376.3	2577.1	2509.7	0.914315467075038	0.0528504331895073	-0.129236069363338	Nonsignificant	1.027932618683	0.55589501301791	0.0397456985026969	Nonsignificant	5	Molecular Function:GTPase activity (GO:0003924),Molecular Function:signal transducer activity (GO:0004871),Biological Process:G-protein coupled receptor signaling pathway (GO:0007186),Molecular Function:guanyl nucleotide binding (GO:0019001),Molecular Function:G-protein beta/gamma-subunit complex binding (GO:0031683)	guanine nucleotide-binding protein G(q) subunit alpha	--	ko04015 Rap1 signaling pathway ko04020 Calcium signaling pathway ko04022 cGMP-PKG signaling pathway ko04071 Sphingolipid signaling pathway ko04261 Adrenergic signaling in cardiomyocytes ko04270 Vascular smooth muscle contraction ko04371 Apelin signaling pathway ko04540 Gap junction ko04611 Platelet activation ko04713 Circadian entrainment ko04720 Long-term potentiation ko04723 Retrograde endocann…	G protein subunit Galphaq/Galphay, small G protein superfamily	T	Signal transduction mechanisms ;	IPR001019 [Guanine nucleotide binding protein (G-protein), alpha subunit]	lysosome protein	--
A0A024R254	Melanoma antigen family D, 1, isoform CRA_a	MAGED1	816.9	833.4	841.8	744.6	752.4	757.2	954.2	834.3	819.1	1.04634645479716	0.424629968434532	0.0653606200931966	Nonsignificant	0.90453834115806	0.000634742642891245	-0.144746438446316	Nonsignificant	--	--	melanoma-associated antigen D1	--	ko04722 Neurotrophin signaling pathway	Uncharacterized conserved protein (tumor-rejection antigen MAGE in humans)	S	Function unknown ;	IPR002190 [MAGE homology domain]	nucleus protein	--
A0A024R275	Riboflavin kinase	RFK	721.1	804.2	823.4	847.6	790.4	805.4	1002.7	719.8	790.4	1.06991101460382	0.578448204506382	0.0974908114597742	Nonsignificant	1.04032017711926	0.427229643041057	0.0570276118789794	Nonsignificant	2	Molecular Function:riboflavin kinase activity (GO:0008531),Biological Process:riboflavin biosynthetic process (GO:0009231)	riboflavin kinase	2.7.1.26	ko00740 Riboflavin metabolism ko01100 Metabolic pathways	Riboflavin kinase	H	Coenzyme transport and metabolism ;	IPR015865 [Riboflavin kinase domain, bacterial/eukaryotic]	--	--
A0A024R277	Serine palmitoyltransferase, long chain base subunit 1, isoform CRA_a	SPTLC1	5341.7	5312.2	5176.3	5197.6	5198	5270	5317.9	5344.5	5507	1.02142739826408	0.220872573287716	0.0305866628212571	Nonsignificant	0.98960215284709	0.385225185295009	-0.0150794560338297	Nonsignificant	2	Biological Process:biosynthetic process (GO:0009058),Molecular Function:pyridoxal phosphate binding (GO:0030170)	serine palmitoyltransferase	2.3.1.50	ko00600 Sphingolipid metabolism ko01100 Metabolic pathways ko04071 Sphingolipid signaling pathway	Serine palmitoyltransferase	O	Posttranslational modification, protein turnover, chaperones ;	IPR004839 [Aminotransferase, class I/classII]	mitochondrion protein	--
A0A024R297	Spindlin, isoform CRA_a	SPIN	1661.9	1708.5	1701.8	1551.6	1629.6	1634.7	1900.7	1600.8	1768.3	1.03895745435906	0.495694286433279	0.0551365766271501	Nonsignificant	0.949469658136509	0.0490880809980235	-0.0748061974672169	Nonsignificant	1	Biological Process:gamete generation (GO:0007276)	--	--	--	--	--	--	IPR003671 [Spindlin/spermiogenesis-specific protein]	nucleus protein	--
A0A024R2C5	Vesicle-fusing ATPase	VPS4B	6810.9	7031.1	7029.2	6960.1	6786.1	6886.9	7116.7	6665.2	6718.3	0.982224309095788	0.483035260190952	-0.0258755666140097	Nonsignificant	0.988591935298402	0.421966642866124	-0.016552957530109	Nonsignificant	1	Molecular Function:ATP binding (GO:0005524)	vacuolar protein-sorting-associated protein 4	--	ko04144 Endocytosis ko04217 Necroptosis	AAA+-type ATPase	O	Posttranslational modification, protein turnover, chaperones ;	IPR003959 [ATPase, AAA-type, core] ; IPR007330 [MIT] ; IPR015415 [Vps4 oligomerisation, C-terminal]	centrosome protein	--
A0A024R2D3	THUMP domain containing 3, isoform CRA_a	THUMPD3	532.3	543.8	530.9	533.1	559.1	545.2	498.4	567.3	561.9	1.01281891723709	0.775407809639586	0.0183762565112545	Nonsignificant	1.01891723708774	0.301607708192715	0.0270368714328408	Nonsignificant	1	Molecular Function:RNA binding (GO:0003723)	--	--	--	--	--	--	IPR000241 [Putative RNA methylase domain] ; IPR004114 [THUMP domain]	--	--
A0A024R2D7	Transcriptional adapter 3	TADA3L	428.5	420.8	395	404.8	388.5	418.4	377.7	414.3	390.4	0.950253154383991	0.234567688306877	-0.0736161857376771	Nonsignificant	0.973800530418709	0.460283152355051	-0.0383018084595854	Nonsignificant	--	--	transcriptional adapter 3	--	ko05165 Human papillomavirus infection	Histone acetyltransferases PCAF/SAGA/ADA, subunit TADA3L/NGG1	B	Chromatin structure and dynamics ;	IPR019340 [Histone acetyltransferases subunit 3]	nucleus protein	--
A0A024R2I7	RING-type E3 ubiquitin transferase	RAD18	256.9	253.5	300.2	295.3	295.9	267.7	239.4	265.7	267.1	0.952627683197631	0.505632732050489	-0.0700156211049828	Nonsignificant	1.05958549222798	0.41393343923527	0.0834999956736684	Nonsignificant	--	--	E3 ubiquitin-protein ligase RAD18	2.3.2.27	--	Postreplication repair protein RAD18	L	Replication, recombination and repair ;	IPR003034 [SAP domain]	nucleus protein	--
A0A024R2I9	Ankyrin repeat domain 28, isoform CRA_c	ANKRD28	1229.9	1288.6	1220.9	1164.4	1198.9	1232.1	1196.6	1208.4	1318.8	0.995828207733861	0.912271714642673	-0.00603121326389116	Nonsignificant	0.961491148312564	0.171533632481818	-0.0566545190115823	Nonsignificant	1	Molecular Function:protein binding (GO:0005515)	serine/threonine-protein phosphatase 6 regulatory ankyrin repeat subunit A	--	--	FOG: Ankyrin repeat	R	General function prediction only ;	IPR002110 [Ankyrin repeat] ; IPR020683 [Ankyrin repeat-containing domain]	cytoskeleton protein	--
A0A024R2J9	TBC1 domain family, member 5, isoform CRA_b	TBC1D5	2263.9	2372.6	2390.3	2241	2244.8	2243.4	2442.2	2327.2	2343.6	1.0122673194057	0.619046457200495	0.0175903270419963	Nonsignificant	0.957647862469403	0.128623148380695	-0.0624328360670295	Nonsignificant	--	--	TBC1 domain family member 5	--	--	Ypt/Rab-specific GTPase-activating protein GYP6	U	Intracellular trafficking, secretion, and vesicular transport ;	IPR000195 [Rab-GTPase-TBC domain]	--	--
A0A024R2K1	RAB5A, member RAS oncogene family, isoform CRA_a	RAB5A	1251.2	1100.3	1139.1	1217.7	1170.9	1240.1	1165.8	1231.6	1012.6	0.976909413854352	0.751181798587655	-0.0337033036682078	Nonsignificant	1.03956339884261	0.406087917231882	0.0559777451195338	Nonsignificant	2	Molecular Function:GTP binding (GO:0005525),Biological Process:small GTPase mediated signal transduction (GO:0007264)	Ras-related protein Rab-5A	--	ko04014 Ras signaling pathway ko04144 Endocytosis ko04145 Phagosome ko04962 Vasopressin-regulated water reabsorption ko05014 Amyotrophic lateral sclerosis (ALS) ko05146 Amoebiasis ko05152 Tuberculosis	GTPase Rab5/YPT51 and related small G protein superfamily GTPases	U	Intracellular trafficking, secretion, and vesicular transport ;	IPR001806 [Small GTPase superfamily]	endoplasmic reticulum protein	--
A0A024R2K4	Leucine rich repeat (In FLII) interacting protein 2, isoform CRA_b	LRRFIP2	3624.6	3604.4	3608.9	3683.6	3749.5	3744.3	3592.4	3567.8	3385.7	0.973057511141457	0.273420406683739	-0.0394030189800638	Nonsignificant	1.03132525673793	0.00679649269848272	0.0444993979632433	Nonsignificant	--	--	--	--	--	Double stranded RNA binding protein	R	General function prediction only ;	IPR019139 [Leucine-rich repeat flightless-interacting protein 1/2]	--	--
A0A024R2L6	40S ribosomal protein SA	RPSA	21262.2	20744.5	21158.2	20741.6	21312.6	21666.5	19486.5	21227.1	21905.3	0.99135595876824	0.817225690729827	-0.0125249267367593	Nonsignificant	1.00879919068977	0.585059198146346	0.0126390233755889	Nonsignificant	4	Molecular Function:structural constituent of ribosome (GO:0003735),Cellular Component:intracellular (GO:0005622),Cellular Component:ribosome (GO:0005840),Biological Process:translation (GO:0006412)	small subunit ribosomal protein SAe	--	ko03010 Ribosome	40S ribosomal protein SA (P40)/Laminin receptor 1	J	Translation, ribosomal structure and biogenesis ;	IPR001865 [Ribosomal protein S2] ; IPR032281 [40S ribosomal protein SA, C-terminal domain]	cytoplasm protein	--
A0A024R2Q4	Ribosomal protein L15	RPL15	14571.7	14405.9	14186.9	13686	14195.7	14565.1	14033.2	14261.8	14601.8	0.993798144308402	0.677464695148058	-0.00897524690109646	Nonsignificant	0.983372910609413	0.438233138945418	-0.0241894817135367	Nonsignificant	3	Molecular Function:structural constituent of ribosome (GO:0003735),Cellular Component:ribosome (GO:0005840),Biological Process:translation (GO:0006412)	large subunit ribosomal protein L15e	--	ko03010 Ribosome	60s ribosomal protein L15	J	Translation, ribosomal structure and biogenesis ;	IPR000439 [Ribosomal protein L15e]	--	--
A0A024R2T3	Exosome component 7, isoform CRA_a	EXOSC7	3899.6	3945.7	3920.6	3693.7	3829.5	3914.3	3702.9	3886.3	3934.7	0.979432087643104	0.324350718289447	-0.0299826332441307	Nonsignificant	0.972088832983452	0.170572032789199	-0.0408399363559934	Nonsignificant	--	--	exosome complex component RRP42	--	ko03018 RNA degradation	Exosomal 3'-5' exoribonuclease complex, subunit Rrp42	J	Translation, ribosomal structure and biogenesis ;	IPR001247 [Exoribonuclease, phosphorolytic domain 1] ; IPR015847 [Exoribonuclease, phosphorolytic domain 2]	nucleus protein	--
A0A024R2V2	Microtubule-associated protein 4, isoform CRA_e	MAP4	1171.7	1220	1206.4	1274.6	1260.6	1211.5	1254.1	1193.2	1140.3	0.997081793168617	0.92699490041701	-0.0042162374468581	Nonsignificant	1.04129957477558	0.107272690087404	0.0583851818624547	Nonsignificant	--	--	microtubule-associated protein 4	--	--	--	--	--	--	--	--
A0A024R2W4	Dystroglycan 1	DAG1	2261.8	2332.5	2112.5	1891.5	1782.6	2378.6	2622.6	2313.2	2457.6	1.10237371026421	0.106919292840348	0.140613387745093	Nonsignificant	0.90247211785054	0.324755980451358	-0.148045734699341	Nonsignificant	2	Biological Process:cytoskeletal anchoring at plasma membrane (GO:0007016),Cellular Component:dystrophin-associated glycoprotein complex (GO:0016010)	dystroglycan 1	--	ko04512 ECM-receptor interaction ko05410 Hypertrophic cardiomyopathy (HCM) ko05412 Arrhythmogenic right ventricular cardiomyopathy (ARVC) ko05414 Dilated cardiomyopathy (DCM) ko05416 Viral myocarditis	Dystroglycan	W	Extracellular structures ;	IPR008465 [Dystroglycan]	extracell protein	--
A0A024R2Y2	Testicular tissue protein Li 201	TMEM115	626.7	629	630.7	638.7	647.7	681.6	605.9	703.3	750.8	1.09202714164546	0.307645692638951	0.12700871397818	Nonsignificant	1.04325699745547	0.171767318643799	0.0610945972468394	Nonsignificant	1	Cellular Component:integral component of membrane (GO:0016021)	--	--	--	Predicted membrane protein	S	Function unknown ;	IPR013861 [Transmembrane protein DUF1751, eukaryotic]	--	--
A0A024R324	Epididymis secretory sperm binding protein	RHOA	6905.5	6647.9	6523.8	6598.6	6721.2	6566.9	5982.7	6366.9	6177.3	0.922783057398442	0.0307198630105401	-0.115936578980508	Nonsignificant	0.99051162512701	0.629822180814483	-0.0137541875013568	Nonsignificant	2	Molecular Function:GTP binding (GO:0005525),Biological Process:small GTPase mediated signal transduction (GO:0007264)	Ras homolog gene family, member A	--	ko04014 Ras signaling pathway ko04015 Rap1 signaling pathway ko04022 cGMP-PKG signaling pathway ko04024 cAMP signaling pathway ko04062 Chemokine signaling pathway ko04071 Sphingolipid signaling pathway ko04072 Phospholipase D signaling pathway ko04144 Endocytosis ko04150 mTOR signaling pathway ko04270 Vascular smooth muscle contraction ko04310 Wnt signaling pathway ko04350 TGF-beta signaling path…	Ras-related small GTPase, Rho type	R	General function prediction only ;	IPR001806 [Small GTPase superfamily]	plasma membrane protein	--
A0A024R326	60S ribosomal protein L29	RPL29	6273.6	6200.8	6053.6	5988	5975.1	5943.1	6914.1	6316.3	6428.4	1.06103195164076	0.124721963870825	0.0854681018507901	Nonsignificant	0.966439982728843	0.0349457968636795	-0.0492479530436969	Nonsignificant	4	Molecular Function:structural constituent of ribosome (GO:0003735),Cellular Component:intracellular (GO:0005622),Cellular Component:ribosome (GO:0005840),Biological Process:translation (GO:0006412)	large subunit ribosomal protein L29e	--	ko03010 Ribosome	60S ribosomal protein L29	J	Translation, ribosomal structure and biogenesis ;	IPR002673 [Ribosomal protein L29e]	--	--
A0A024R394	Cysteine and histidine-rich domain (CHORD)-containing 1, isoform CRA_c	CHORDC1	7737.5	8092.9	8470.1	8709.9	8204.4	8002.2	8735.6	7780	7800.8	1.00065430752454	0.989526889439959	0.000943657533408436	Nonsignificant	1.02534927264871	0.529181830739883	0.0361154298144545	Nonsignificant	--	--	cysteine and histidine-rich domain-containing protein 1	--	--	Zn2+-binding protein Melusin/RAR1, contains CHORD domain	R	General function prediction only ;	IPR007051 [CHORD domain] ; IPR007052 [CS domain]	--	--
A0A024R3E4	Yes-associated protein 1, 65kDa, isoform CRA_b	YAP1	1121.2	1047.5	1066.8	1110.4	1106.9	1136.5	860.6	1074.5	1010.4	0.910369340132901	0.223171528165287	-0.135476124218985	Nonsignificant	1.03656312780096	0.175145514182207	0.0518079807908601	Nonsignificant	1	Molecular Function:protein binding (GO:0005515)	transcriptional coactivator YAP1	--	ko04390 Hippo signaling pathway ko04392 Hippo signaling pathway - multiple species	Ubiquitin protein ligase RSP5/NEDD4	O	Posttranslational modification, protein turnover, chaperones ;	IPR001202 [WW domain]	nucleus protein	--
A0A024R3L8	Protein FAM118B	FLJ21103	472.2	501	512.3	476.4	483.8	478.8	482.3	507.1	474.6	0.985526758667115	0.666832905433916	-0.0210330515513719	Nonsignificant	0.96869740828004	0.270599825799485	-0.0458820130951164	Nonsignificant	--	--	--	--	--	--	--	--	--	--	--
A0A024R3L9	Vacuolar protein sorting 26 homolog B (Yeast), isoform CRA_a	VPS26B	737.9	676.3	685.2	685.4	697.5	691.5	650.9	697.9	643.8	0.949128322377822	0.237381649767054	-0.0753249417371411	Nonsignificant	0.988091835762599	0.691671353692571	-0.0172829591077108	Nonsignificant	--	--	vacuolar protein sorting-associated protein 26	--	ko04144 Endocytosis	Membrane coat complex Retromer, subunit VPS26	U	Intracellular trafficking, secretion, and vesicular transport ;	IPR028934 [Vacuolar protein sorting protein 26 related]	cytoplasm protein	--
A0A024R3M1	Thymocyte nuclear protein 1	THYN1	1176	1137.5	1109.2	1135.7	1121.4	1061.5	1128	1151.1	1101.3	0.987641335787536	0.590215381661811	-0.0179408759768169	Nonsignificant	0.969585415023227	0.309737174272733	-0.0445600976358222	Nonsignificant	--	--	--	--	--	Uncharacterized conserved protein	S	Function unknown ;	IPR002740 [EVE domain]	--	--
A0A024R3P1	Sphingolipid delta(4)-desaturase DES1	DEGS1	265.2	242.7	242.3	255.6	249.2	243.8	194.5	241.2	244.5	0.906691548920288	0.260783383117016	-0.141316256953628	Nonsignificant	0.997867235403892	0.95185174036446	-0.00308021476150791	Nonsignificant	1	Biological Process:lipid metabolic process (GO:0006629)	--	--	ko00600 Sphingolipid metabolism ko01100 Metabolic pathways ko04071 Sphingolipid signaling pathway	Fatty acid desaturase	I	Lipid transport and metabolism ;	IPR005804 [Fatty acid desaturase domain] ; IPR013866 [Sphingolipid delta4-desaturase, N-terminal]	endoplasmic reticulum protein	--
A0A024R3P9	Acyl-Coenzyme A binding domain containing 3, isoform CRA_a	ACBD3	5611.8	5223.2	5149.9	5139.8	5414.7	5501.7	5010.7	5795.8	5374.1	1.01224280414641	0.819878541978561	0.0175553871890466	Nonsignificant	1.00446045955871	0.901384387179298	0.00642077370651483	Nonsignificant	3	Molecular Function:fatty-acyl-CoA binding (GO:0000062),Biological Process:transport (GO:0006810),Cellular Component:integral component of membrane (GO:0016021)	--	--	--	Protein involved in maintenance of Golgi structure and ER-Golgi transport	U	Intracellular trafficking, secretion, and vesicular transport ;	IPR000582 [Acyl-CoA-binding protein, ACBP] ; IPR009038 [GOLD domain]	peroxisome protein	--
A0A024R3Q0	ADP-ribosylation factor	ARF1	8236.5	8015.9	7794.7	8201.6	8081.5	8223.7	7508.6	8559.7	7719.2	0.989204519463886	0.814559638999498	-0.0156592637793656	Nonsignificant	1.01911665024057	0.319664096313872	0.0273191948715041	Nonsignificant	1	Molecular Function:GTP binding (GO:0005525)	ADP-ribosylation factor 1	--	ko04072 Phospholipase D signaling pathway ko04144 Endocytosis ko05110 Vibrio cholerae infection ko05134 Legionellosis	GTP-binding ADP-ribosylation factor Arf1	U	Intracellular trafficking, secretion, and vesicular transport ;	IPR006689 [Small GTPase superfamily, ARF/SAR type]	lysosome protein	--
A0A024R3U8	Uncharacterized protein	FLJ22555	1704.6	1733	1682	1685.6	1730.3	1727.6	1874.4	1837.3	1816.4	1.07979138995234	0.00374907457176067	0.110752618174502	Nonsignificant	1.00466833346355	0.719496509966854	0.00671930972248278	Nonsignificant	--	--	--	--	--	--	--	--	--	--	--
A0A024R3V0	DNA polymerase-transactivated protein 6, isoform CRA_a	DNAPTP6	6017	6124.3	6033.8	5782.5	5934.1	5938.3	6662.2	5933.2	6383.7	1.0442363453296	0.333685319180043	0.0624482786177091	Nonsignificant	0.971378424327789	0.0470261994723037	-0.0418946524427421	Nonsignificant	--	--	--	--	--	--	--	--	IPR009816 [Protein of unknown function DUF1387]	--	--
A0A024R3V7	NIF3-like protein 1	NIF3L1	1202.9	1276.9	1247.1	1269	1269.8	1179.3	1142.5	1175.5	1213.4	0.947543534841289	0.093202206967342	-0.0777358655278885	Nonsignificant	0.997638788269071	0.940513030530399	-0.00341053654058791	Nonsignificant	--	--	--	--	--	Ngg1-interacting factor 3 protein NIF3L1	R	General function prediction only ;	IPR002678 [GTP cyclohydrolase 1 type 2/Nif3]	cytoplasm protein	--
A0A024R3V8	Translin-associated factor X, isoform CRA_c	TSNAX	1701.5	1726.3	1813.7	1772.7	1757	1824.1	1698.6	1829.5	1536.6	0.966269197748736	0.553731877818787	-0.0495029222309794	Nonsignificant	1.02142516455213	0.398088210125094	0.0305835078552988	Nonsignificant	1	Molecular Function:sequence-specific DNA binding (GO:0043565)	--	--	--	Translin-associated protein X	R	General function prediction only ;	IPR002848 [Translin family]	nucleus protein	--
A0A024R3W7	Elongation factor 1-beta	EEF1B2	17106.3	17916.1	18968.1	20328.7	19122	18250	20230	18459.8	18635.9	1.06177383058131	0.226911021584847	0.0864764890720834	Nonsignificant	1.06871949694854	0.200841031064173	0.0958832436438383	Nonsignificant	2	Molecular Function:translation elongation factor activity (GO:0003746),Biological Process:translational elongation (GO:0006414)	elongation factor 1-beta	--	--	Elongation factor 1 beta/delta chain	K	Transcription ;	IPR014038 [Translation elongation factor EF1B, beta/delta subunit, guanine nucleotide exchange domain] ; IPR018940 [Elongation factor 1 beta central acidic region, eukaryote]	--	--
A0A024R3Z1	Microtubule-associated protein	MAP2	78.3	66.3	68.1	72.7	75.4	68.7	40.4	61.1	68.8	0.800658204043253	0.201897437538091	-0.32074159828213	Nonsignificant	1.01927597555242	0.761885679109921	0.0275447233931995	Nonsignificant	1	Molecular Function:tubulin binding (GO:0015631)	microtubule-associated protein 2	--	--	Microtubule-associated protein TAU	Z	Cytoskeleton ;	IPR001084 [Microtubule associated protein, tubulin-binding repeat] ; IPR013588 [MAP2/Tau projection]	plasma membrane protein	--
A0A024R3Z2	Small ubiquitin-related modifier	SUMO1	811.4	856	852.7	845.9	806.5	830.2	1009.4	907.2	901.2	1.11813023292726	0.0590250579821828	0.161088234206125	Nonsignificant	0.985119638109599	0.533309062251336	-0.0216291512054652	Nonsignificant	--	--	small ubiquitin-related modifier	--	ko03013 RNA transport ko05418 Fluid shear stress and atherosclerosis	Ubiquitin-like proteins	O	Posttranslational modification, protein turnover, chaperones ;	IPR022617 [Rad60/SUMO-like domain]	nucleus protein	--
A0A024R411	Origin recognition complex subunit 2	ORC2L	1009.8	984.8	970.8	892.3	911.2	950.3	860.8	999.3	1101.3	0.998651109462467	0.985840692376852	-0.00194735136658388	Nonsignificant	0.928643690564511	0.0264286677570837	-0.106802936879654	Nonsignificant	3	Cellular Component:origin recognition complex (GO:0000808),Cellular Component:nucleus (GO:0005634),Biological Process:DNA replication (GO:0006260)	origin recognition complex subunit 2	--	ko04110 Cell cycle	Origin recognition complex, subunit 2	L	Replication, recombination and repair ;	IPR007220 [Origin recognition complex, subunit 2]	nucleus protein	--
A0A024R415	Paroxysmal nonkinesiogenic dyskinesia, isoform CRA_a	PNKD	618.7	661.1	666.2	641.3	624.7	635.3	677.3	670.1	664.4	1.03381294964029	0.230249420165144	0.0479751788464665	Nonsignificant	0.977029804727646	0.399553505299355	-0.0335255219701502	Nonsignificant	--	--	--	--	--	Glyoxylase	R	General function prediction only ;	IPR001279 [Metallo-beta-lactamase] ; IPR032282 [Hydroxyacylglutathione hydrolase, C-terminal domain]	mitochondrion protein	--
A0A024R416	Ubiquitin carboxyl-terminal hydrolase	USP37	251.5	246.5	259.4	240.9	243.4	255.7	316.3	270	201.6	1.04026934248746	0.789709431668357	0.0569571137143701	Nonsignificant	0.977026670187483	0.382543841914911	-0.0335301504807449	Nonsignificant	2	Biological Process:protein deubiquitination (GO:0016579),Molecular Function:thiol-dependent ubiquitinyl hydrolase activity (GO:0036459)	ubiquitin carboxyl-terminal hydrolase 26/29/37	3.4.19.12	--	Ubiquitin C-terminal hydrolase	O	Posttranslational modification, protein turnover, chaperones ;	IPR001394 [Peptidase C19, ubiquitin carboxyl-terminal hydrolase] ; IPR003903 [Ubiquitin interacting motif] ; IPR032069 [Ubiquitin carboxyl-terminal hydrolase 37, pleckstrin homology-like domain]	--	--
A0A024R462	Fibronectin	FN1	17630.1	17624.3	17568.1	15279.9	15227.8	16167	24947	25366.4	26369	1.45169955984666	0.00275179141015642	0.537742907625386	Significant	0.883613990250367	0.0210362505147958	-0.178511833838991	Nonsignificant	2	Molecular Function:protein binding (GO:0005515),Cellular Component:extracellular region (GO:0005576)	fibronectin 1	--	ko04151 PI3K-Akt signaling pathway ko04510 Focal adhesion ko04512 ECM-receptor interaction ko04810 Regulation of actin cytoskeleton ko04933 AGE-RAGE signaling pathway in diabetic complications ko05100 Bacterial invasion of epithelial cells ko05146 Amoebiasis ko05165 Human papillomavirus infection ko05200 Pathways in cancer ko05205 Proteoglycans in cancer ko05222 Small cell lung cancer	--	--	--	IPR000083 [Fibronectin, type I] ; IPR000562 [Fibronectin, type II, collagen-binding] ; IPR003961 [Fibronectin type III]	extracell protein	--
A0A024R488	WD repeat and FYVE domain containing 1, isoform CRA_a	WDFY1	5361.5	5030.3	4978.7	5082.9	5088.9	5166.1	4744	5260.9	5096.3	0.98247942487232	0.667584278416441	-0.0255009001832783	Nonsignificant	0.997879054032074	0.933785278349716	-0.00306312774362503	Nonsignificant	2	Molecular Function:protein binding (GO:0005515),Molecular Function:metal ion binding (GO:0046872)	--	--	--	Uncharacterized conserved protein, contains WD40 repeats and FYVE domains	S	Function unknown ;	IPR000306 [FYVE zinc finger] ; IPR001680 [WD40 repeat]	endosome protein	--
A0A024R495	Diacylglycerol kinase	DGKD	65	68.5	69.1	65.9	68.9	63.8	56.5	66.7	67	0.938795656465943	0.324242834672435	-0.0911169279405747	Nonsignificant	0.980256663376111	0.532799805595868	-0.0287685512727642	Nonsignificant	5	Molecular Function:diacylglycerol kinase activity (GO:0004143),Molecular Function:protein binding (GO:0005515),Biological Process:protein kinase C-activating G-protein coupled receptor signaling pathway (GO:0007205),Molecular Function:kinase activity (GO:0016301),Biological Process:intracellular signal transduction (GO:0035556)	diacylglycerol kinase (ATP)	2.7.1.107	ko00561 Glycerolipid metabolism ko00564 Glycerophospholipid metabolism ko01100 Metabolic pathways ko04070 Phosphatidylinositol signaling system ko04072 Phospholipase D signaling pathway ko05231 Choline metabolism in cancer	Diacylglycerol kinase	I	Lipid transport and metabolism ;	IPR000756 [Diacylglycerol kinase, accessory domain] ; IPR001206 [Diacylglycerol kinase, catalytic domain] ; IPR001660 [Sterile alpha motif domain] ; IPR001849 [Pleckstrin homology domain] ; IPR002219 [Protein kinase C-like, phorbol ester/diacylglycerol-binding domain]	cytoplasm protein	--
A0A024R4A5	Trinucleotide repeat containing 15, isoform CRA_a	TNRC15	5497.8	5514.3	5478.9	5544.7	5576.5	5624.5	6124.6	5673	5862.3	1.07088108665333	0.0959161208590715	0.0987982884726891	Nonsignificant	1.01544478806622	0.0285874010316486	0.022111799310574	Nonsignificant	1	Molecular Function:protein binding (GO:0005515)	PERQ amino acid-rich with GYF domain-containing protein	--	--	GYF domain containing proteins	R	General function prediction only ;	IPR003169 [GYF domain]	--	--
A0A024R4B2	Serine/threonine kinase 25 (STE20 homolog, yeast), isoform CRA_a (Fragment)	STK25	670.8	628.2	701.6	618.7	614.6	697	595.4	657.5	605.9	0.929121263620914	0.174390977152682	-0.106061193642696	Nonsignificant	0.964860541837449	0.531193772564963	-0.0516076604226439	Nonsignificant	3	Molecular Function:protein kinase activity (GO:0004672),Molecular Function:ATP binding (GO:0005524),Biological Process:protein phosphorylation (GO:0006468)	serine/threonine-protein kinase 24/25/MST4	2.7.11.1	--	Serine/threonine protein kinase	T	Signal transduction mechanisms ;	IPR000719 [Protein kinase domain]	nucleus protein	--
A0A024R4D7	Catenin, beta interacting protein 1, isoform CRA_a	CTNNBIP1	280.8	287.8	305.6	286.1	300.4	284.2	262.9	303.3	276.3	0.96373827499428	0.492025690985519	-0.0532866918290858	Nonsignificant	0.995996339510409	0.902898810075438	-0.00578765478264449	Nonsignificant	1	Molecular Function:beta-catenin binding (GO:0008013)	Beta-catenin-interacting protein 1 (Inhibitor of beta-catenin and Tcf-4)	--	ko04310 Wnt signaling pathway	--	--	--	IPR009428 [Beta-catenin-interacting ICAT]	--	--
A0A024R4E1	Nicotinamide-nucleotide adenylyltransferase	NMNAT1	1087.9	1090.2	1036.1	1008.3	1051.9	1063	1031.4	1088.5	1136.6	1.01316035094269	0.708927806394853	0.0188625247828671	Nonsignificant	0.971688133905793	0.280057894551868	-0.0414347438779095	Nonsignificant	2	Molecular Function:catalytic activity (GO:0003824),Biological Process:biosynthetic process (GO:0009058)	--	--	ko00760 Nicotinate and nicotinamide metabolism ko01100 Metabolic pathways	Nicotinamide mononucleotide adenylyl transferase	H	Coenzyme transport and metabolism ;	IPR004821 [Cytidyltransferase-like domain]	nucleus protein	--
A0A024R4E5	High density lipoprotein binding protein (Vigilin), isoform CRA_a	HDLBP	45484.5	45393.5	45140.6	43107.6	44330.9	44560.3	46998.2	46652.3	47453.6	1.03738826895733	0.00261286376265808	0.0529559605545217	Nonsignificant	0.970446688908723	0.0442377265115679	-0.0432791336326338	Nonsignificant	1	Molecular Function:RNA binding (GO:0003723)	--	--	--	Vigilin	I	Lipid transport and metabolism ;	IPR004088 [K Homology domain, type 1]	nucleus protein	--
A0A024R4E7	Peroxisomal biogenesis factor 11B, isoform CRA_a	PEX11B	318	305.2	305.8	297.6	294.2	279.1	317.1	312.1	331.6	1.03423035522067	0.214022159057722	0.0485575544356191	Nonsignificant	0.93745963401507	0.0515482029336485	-0.0931715239221974	Nonsignificant	2	Cellular Component:integral component of peroxisomal membrane (GO:0005779),Biological Process:peroxisome fission (GO:0016559)	peroxin-11B	--	ko04146 Peroxisome	Peroxisomal biogenesis protein (peroxin)	U	Intracellular trafficking, secretion, and vesicular transport ;	IPR008733 [Peroxisomal biogenesis factor 11]	peroxisome protein	--
A0A024R4H5	DNAation factor, 45kDa, alpha polypeptide, isoform CRA_b	DFFA	627.9	596.8	537.7	545.3	565.6	556.6	533.4	582.5	542.7	0.941103041307308	0.319138640430382	-0.0875754027045059	Nonsignificant	0.946152973218339	0.307894222911438	-0.0798546387415733	Nonsignificant	2	Cellular Component:intracellular (GO:0005622),Biological Process:apoptotic process (GO:0006915)	DNA fragmentation factor, 45 kD, alpha subunit	--	ko04210 Apoptosis	--	--	--	IPR003508 [CIDE-N domain] ; IPR015121 [DNA fragmentation factor 45kDa, middle domain]	cytoplasm protein	--
A0A024R4M0	40S ribosomal protein S9	RPS9	17932.3	16659.7	16361.2	15771	16192.6	16571.2	16645	17786.9	17102	1.01139673268804	0.757317157923688	0.0163490229664225	Nonsignificant	0.952536837725599	0.205849835548284	-0.0701532074505694	Nonsignificant	3	Molecular Function:RNA binding (GO:0003723),Cellular Component:intracellular (GO:0005622),Molecular Function:rRNA binding (GO:0019843)	small subunit ribosomal protein S9e	--	ko03010 Ribosome	Ribosomal protein S4	J	Translation, ribosomal structure and biogenesis ;	IPR001912 [Ribosomal protein S4/S9, N-terminal] ; IPR002942 [RNA-binding S4 domain]	nucleus protein	--
A0A024R4R3	CCR4-NOT transcription complex, subunit 3, isoform CRA_a	CNOT3	1387.5	1594.9	1478.2	1381.8	1431.6	1380.7	1409.5	1583.1	1590.5	1.02746267318298	0.653314533070541	0.0390859830145213	Nonsignificant	0.940254674259068	0.227230740044593	-0.0888765215785842	Nonsignificant	1	Cellular Component:nucleus (GO:0005634)	CCR4-NOT transcription complex subunit 3	--	ko03018 RNA degradation	CCR4-NOT transcriptional regulation complex, NOT5 subunit	K	Transcription ;	IPR007207 [CCR4-Not complex component, Not N-terminal domain] ; IPR007282 [NOT2/NOT3/NOT5]	--	--
A0A024R4R9	Leukocyte receptor cluster (LRC) member 8, isoform CRA_a	LENG8	937.3	914.6	891.3	907.1	921.9	938.4	815.1	923	921.5	0.969524642752989	0.505153962915236	-0.0446505265958217	Nonsignificant	1.00882181393992	0.641947675986245	0.0126713767766873	Nonsignificant	--	--	--	--	--	Leucine permease transcriptional regulator	K	Transcription ;	IPR005062 [SAC3/GANP/THP3]	--	--
A0A024R4U3	Tubulin tyrosine ligase-like family, member 12, isoform CRA_a	TTLL12	3773.1	3842.9	3884.1	3930.5	3824.3	3777.9	4050.1	3978.6	3988	1.04492134851001	0.0119665261410068	0.0633943543780071	Nonsignificant	1.00283475795863	0.85452606830209	0.00408390553810377	Nonsignificant	1	Biological Process:cellular protein modification process (GO:0006464)	tubulin--tyrosine ligase-like protein 12	--	--	Tubulin-tyrosine ligase-related protein	O	Posttranslational modification, protein turnover, chaperones ;	IPR004344 [Tubulin-tyrosine ligase/Tubulin polyglutamylase]	--	--
A0A024R4V7	Tetratricopeptide repeat protein 38	FLJ20699	1328.2	1345	1341.8	1341.7	1335.5	1340.9	1283.4	1344.4	1382.9	0.99892901618929	0.963479793191681	-0.00154593101397269	Nonsignificant	1.00077210460772	0.860266748613635	0.00111348168173336	Nonsignificant	--	--	--	--	--	Uncharacterized conserved protein	S	Function unknown ;	--	--	--
A0A024R4X7	HCG1989366, isoform CRA_a	hCG_1989366	3193.8	3243.7	3052.2	3003.4	3091.3	2956.7	3244	3057.2	3031.6	0.983466284497929	0.584908429421785	-0.0240525004632672	Nonsignificant	0.953813081551577	0.103813990717915	-0.0682215254491084	Nonsignificant	2	Cellular Component:nuclear pore (GO:0005643),Biological Process:intracellular transport (GO:0046907)	nuclear pore complex protein Nup50	--	ko03013 RNA transport	Nuclear pore complex component NPAP60L/NUP50	U	Intracellular trafficking, secretion, and vesicular transport ;	IPR000156 [Ran binding domain] ; IPR015007 [Nuclear pore complex, NUP2/50/61]	--	--
A0A024R4Z4	HCG2039447, isoform CRA_d	hCG_2039447	502.9	489.3	488.4	478.5	454.6	477.4	521.4	541.3	508.9	1.06146156963393	0.0450546213841903	0.0860521392110724	Nonsignificant	0.952654329325949	0.0619952393035181	-0.0699752677746803	Nonsignificant	--	--	--	--	--	FOG: Zn-finger	R	General function prediction only ;	--	nucleus protein	zf-C2H2
A0A024R531	Paired box 8 isoform 2	PAX8	2591.8	2633.3	2671.8	2544.4	2533.1	2509.2	2742.3	2489.3	2485.7	0.977256898276539	0.533759591101176	-0.03319023161815	Nonsignificant	0.960718763058922	0.0150579873432688	-0.057813930820319	Nonsignificant	1	Molecular Function:DNA binding (GO:0003677)	paired box protein 8	--	ko04918 Thyroid hormone synthesis ko05200 Pathways in cancer ko05202 Transcriptional misregulation in cancer ko05216 Thyroid cancer	Transcription factor PAX2/5/8, contains PAX domain	K	Transcription ;	IPR001523 [Paired domain] ; IPR022130 [Paired-box protein 2 C-terminal]	nucleus protein	PAX
A0A024R534	Metastasis associated 1 family, member 2, isoform CRA_a	MTA2	8470.5	8953.8	8800	8880.4	8489	8328.2	9486.4	8697	8838.8	1.03042597895845	0.398562790521007	0.0432408720531801	Nonsignificant	0.979915574486259	0.464388014829064	-0.0292706370031433	Nonsignificant	3	Molecular Function:chromatin binding (GO:0003682),Molecular Function:zinc ion binding (GO:0008270),Molecular Function:sequence-specific DNA binding (GO:0043565)	metastasis-associated protein MTA	--	--	Histone deacetylase complex, MTA1 component	B	Chromatin structure and dynamics ;	IPR000679 [Zinc finger, GATA-type] ; IPR000949 [ELM2 domain] ; IPR001025 [Bromo adjacent homology (BAH) domain]	cytoplasm protein	zf-GATA
A0A024R555	MAP/microtubule affinity-regulating kinase 2, isoform CRA_a	MARK2	421.1	438.9	417.8	363.8	373.7	348.8	489.3	429.7	445.6	1.06792925340429	0.202179536075726	0.0948160766664138	Nonsignificant	0.850133041164502	0.00282849894828942	-0.234239462097179	Nonsignificant	3	Molecular Function:protein kinase activity (GO:0004672),Molecular Function:ATP binding (GO:0005524),Biological Process:protein phosphorylation (GO:0006468)	MAP/microtubule affinity-regulating kinase	2.7.11.1	--	Serine/threonine protein kinase	R	General function prediction only ;	IPR000719 [Protein kinase domain] ; IPR015940 [Ubiquitin-associated domain]	nucleus protein	--
A0A024R565	Multifunctional methyltransferase subunit TRM112-like protein	HSPC152	3842	3801.8	3805.3	3563.1	3631	3614.8	3341.4	3745.7	3895.3	0.959236970591575	0.446446465664957	-0.0600408311922977	Nonsignificant	0.944082941017198	0.000909200724487054	-0.0830144838830543	Nonsignificant	--	--	multifunctional methyltransferase subunit TRM112	--	--	Uncharacterized conserved protein	S	Function unknown ;	IPR005651 [Uncharacterised protein family UPF0434/Trm112]	--	--
A0A024R566	Splicing factor 1	SF1	8246.4	8440.1	8672.5	8854.1	8820.4	8582.1	9284.1	8431.9	8315.7	1.02652707125675	0.533163152175602	0.0377716742588707	Nonsignificant	1.03539571749675	0.116825085421553	0.0501822561886432	Nonsignificant	3	Molecular Function:nucleic acid binding (GO:0003676),Molecular Function:RNA binding (GO:0003723),Molecular Function:zinc ion binding (GO:0008270)	splicing factor 1	--	--	Splicing factor 1/branch point binding protein (RRM superfamily)	A	RNA processing and modification ;	IPR001878 [Zinc finger, CCHC-type] ; IPR004088 [K Homology domain, type 1] ; IPR032570 [Splicing factor 1, helix-hairpin domain]	nucleus protein	--
A0A024R570	Menin	MEN1	446.9	528.9	535.1	510.3	508.8	494.3	486.9	492.4	551.6	1.01323714342445	0.858881220706911	0.0189718696996172	Nonsignificant	1.00165464292806	0.978360462097116	0.00238517238617407	Nonsignificant	1	Cellular Component:nucleus (GO:0005634)	menin	--	ko05202 Transcriptional misregulation in cancer	--	--	--	IPR007747 [Menin]	--	--
A0A024R5C6	N-alpha-acetyltransferase 40	NAT11	974.7	954.5	944.4	1001	1000.5	944.4	783	992.8	992.2	0.963251670378619	0.665283021761897	-0.05401531221706	Nonsignificant	1.025160077951	0.310832375242053	0.0358492030324684	Nonsignificant	1	Molecular Function:N-acetyltransferase activity (GO:0008080)	N-alpha-acetyltransferase 40	2.3.1.257	--	Acetyltransferase (GNAT) domain-containing protein	R	General function prediction only ;	IPR000182 [GNAT domain]	--	--
A0A024R5E5	V-type proton ATPase subunit a	TCIRG1	642.6	645.9	654.3	647.6	621.3	652	625.1	616	659.5	0.978278772905085	0.362458274929814	-0.0316824569301927	Nonsignificant	0.988727609635577	0.513652215325148	-0.0163549756771222	Nonsignificant	2	Molecular Function:hydrogen ion transmembrane transporter activity (GO:0015078),Biological Process:ATP hydrolysis coupled proton transport (GO:0015991)	V-type H+-transporting ATPase subunit a	--	ko00190 Oxidative phosphorylation ko01100 Metabolic pathways ko04142 Lysosome ko04145 Phagosome ko04721 Synaptic vesicle cycle ko04966 Collecting duct acid secretion ko05110 Vibrio cholerae infection ko05120 Epithelial cell signaling in Helicobacter pylori infection ko05152 Tuberculosis ko05165 Human papillomavirus infection ko05323 Rheumatoid arthritis	Vacuolar H+-ATPase V0 sector, subunit a	C	Energy production and conversion ;	IPR002490 [V-type ATPase, V0 complex, 116kDa subunit family]	plasma membrane protein	--
A0A024R5H0	Barrier to autointegration factor 1, isoform CRA_a	BANF1	4740.7	4677.3	4629.3	5032.7	4918.6	4625.9	3826	4517.1	4987.7	0.948993756807358	0.552846021605204	-0.0755294987397039	Nonsignificant	1.03772255166473	0.231647527604238	0.0534207723646653	Nonsignificant	1	Molecular Function:DNA binding (GO:0003677)	barrier-to-autointegration factor	--	--	DNA-bridging protein BAF	BL	Chromatin structure and dynamics ; Replication, recombination and repair ;	IPR004122 [Barrier- to-autointegration factor, BAF]	nucleus protein	--
A0A024R5J6	Coiled-coil-helix-coiled-coil-helix domain containing 8, isoform CRA_a	CHCHD8	273	306.4	294.7	324.3	319.6	323.8	296.6	318.3	336.5	1.088433817641	0.163654750443491	0.122253686934546	Nonsignificant	1.10708156961446	0.0826574755674154	0.14676152360351	Nonsignificant	--	--	cytochrome c oxidase assembly factor 4	--	--	Unchracterized conserved protein (estrogen up-regulated protein E2IG2 in human)	R	General function prediction only ;	--	--	--
A0A024R5K1	Coronin	CORO1B	5791.4	4795.2	5079	5223.5	4848.8	5012.4	5319.5	4572.3	5062.1	0.954569247267899	0.554824291459023	-0.067078236109603	Nonsignificant	0.962918751915024	0.572624593978768	-0.0545140217971394	Nonsignificant	1	Molecular Function:protein binding (GO:0005515)	coronin-1B/1C/6	--	--	Actin-binding protein Coronin, contains WD40 repeats	Z	Cytoskeleton ;	IPR001680 [WD40 repeat] ; IPR015048 [Domain of unknown function DUF1899]	cytoskeleton protein	--
A0A024R5K8	Serpin H1	SERPINH1	22263.5	22141.1	21714.7	21989.1	22353.9	22527.7	20727.4	22533.4	22233.2	0.990542852087061	0.738752851393439	-0.0137087056825277	Nonsignificant	1.01136430663966	0.337185804142578	0.0163027684674737	Nonsignificant	--	--	serpin peptidase inhibitor, clade H, member 1	--	--	Serpin	V	Defense mechanisms ;	IPR023796 [Serpin domain]	endoplasmic reticulum protein	--
A0A024R5M9	Nuclear mitotic apparatus protein 1, isoform CRA_a	NUMA1	14520.8	14526.8	14487.9	14156.9	13990.9	14096.4	15029.2	13877.8	13986.4	0.985251116904595	0.618863187289816	-0.021436615049189	Nonsignificant	0.970339148510985	0.000999796037697903	-0.0434390152596309	Nonsignificant	--	--	nuclear mitotic apparatus protein 1	--	--	--	--	--	--	nucleus protein	--
A0A024R5P6	Chromosome 1 open reading frame 121, isoform CRA_b	C1orf121	498.6	555.1	548.9	603.6	579.5	526.4	396	517.8	599.6	0.944340446773992	0.655550487781449	-0.082621031564012	Nonsignificant	1.06670410582803	0.286285118682583	0.0931600409644906	Nonsignificant	--	--	--	--	--	Uncharacterized conserved protein	S	Function unknown ;	IPR008580 [PPPDE putative peptidase domain]	--	--
A0A024R5Q1	HCG2003792, isoform CRA_b	hCG_2003792	1452.2	1515.3	1510.7	1566.6	1588.5	1512.2	1356.7	1474.5	1589	0.987048367647716	0.796280626606364	-0.018807313087365	Nonsignificant	1.04222678754857	0.10719297250912	0.0596692408328056	Nonsignificant	--	--	--	--	--	Huntingtin interacting protein HYPK	R	General function prediction only ;	--	--	--
A0A024R5Q7	Adenylosuccinate synthetase isozyme 2	ADSS	7819.3	8380.8	8657.5	8811.6	8270.2	8059.7	9719.2	8582.8	8588.5	1.08178182929969	0.20754049154542	0.113409569844399	Nonsignificant	1.01142105432544	0.790434456119063	0.016383715864511	Nonsignificant	3	Molecular Function:adenylosuccinate synthase activity (GO:0004019),Molecular Function:GTP binding (GO:0005525),Biological Process:purine nucleotide biosynthetic process (GO:0006164)	adenylosuccinate synthase	6.3.4.4	ko00230 Purine metabolism ko00250 Alanine, aspartate and glutamate metabolism ko01100 Metabolic pathways	Adenylosuccinate synthase	F	Nucleotide transport and metabolism ;	IPR001114 [Adenylosuccinate synthetase]	cytoplasm protein	--
A0A024R5Q8	CTD (Carboxy-terminal domain, RNA polymerase II, polypeptide A) small phosphatase like 2, isoform CRA_a	CTDSPL2	3014.2	3126.8	3065.5	2991.5	2981.7	2898.4	3361.2	2892.5	3037.3	1.00917829794167	0.85277303279321	0.0131810870624289	Nonsignificant	0.963623526856025	0.063984947790911	-0.0534584775000981	Nonsignificant	--	--	CTD small phosphatase-like protein 2	3.1.3.-	--	TFIIF-interacting CTD phosphatase, including NLI-interacting factor (involved in RNA polymerase II regulation)	K	Transcription ;	IPR004274 [FCP1 homology domain]	nucleus protein	--
A0A024R5S5	Eukaryotic translation initiation factor 3 subunit J	EIF3S1	10615.5	10978.4	11263.8	10674.9	10795.6	10766.9	11753	11089.9	11108.3	1.03327987047176	0.273815065853651	0.0472310703261327	Nonsignificant	0.981121624459411	0.340114616808248	-0.0274961040818537	Nonsignificant	3	Molecular Function:translation initiation factor activity (GO:0003743),Cellular Component:cytoplasm (GO:0005737),Cellular Component:eukaryotic translation initiation factor 3 complex (GO:0005852)	translation initiation factor 3 subunit J	--	ko03013 RNA transport	Translation initiation factor eIF3, p35 subunit	J	Translation, ribosomal structure and biogenesis ;	IPR013906 [Eukaryotic translation initiation factor 3 subunit J]	--	--
A0A024R5V9	NMDA receptor regulated 2, isoform CRA_b	NARG2	320.2	310	292.4	326.2	303.7	304.9	276.9	291.4	292.7	0.933232169954477	0.0984451449968291	-0.0996920547814494	Nonsignificant	1.01322349880772	0.728577242622848	0.0189524417171695	Nonsignificant	1	Cellular Component:transcription elongation factor complex (GO:0008023)	--	--	--	--	--	--	IPR019535 [Little elongation complex subunit 2 , C-terminal]	--	--
A0A024R5X2	HCG2001986, isoform CRA_a	hCG_2001986	16874.8	16697.9	16233.9	16147.6	16668.2	16826.2	16346.3	17902.7	17677.1	1.04255460119743	0.247217743570349	0.0601229432037122	Nonsignificant	0.996695217099742	0.854333084370365	-0.00477568956372799	Nonsignificant	2	Molecular Function:oxidoreductase activity (GO:0016491),Biological Process:oxidation-reduction process (GO:0055114)				Sulfide:quinone oxidoreductase/flavo-binding protein	C	Energy production and conversion ;	IPR023753 [FAD/NAD(P)-binding domain]	--	--
A0A024R5X7	ClpX caseinolytic peptidase X homolog (E. coli), isoform CRA_a	CLPX	5469.8	5429.6	5435.1	5306	5438.9	5305.6	5485.6	5503.3	5565.1	1.01343781566623	0.0545808813525665	0.0192575680526814	Nonsignificant	0.98261348679176	0.109347858655354	-0.0253040540540198	Nonsignificant	1	Molecular Function:ATP binding (GO:0005524)	ATP-dependent Clp protease ATP-binding subunit ClpX	--		Putative ATP-dependent Clp-type protease (AAA+ ATPase superfamily)	O	Posttranslational modification, protein turnover, chaperones ;	IPR003959 [ATPase, AAA-type, core] ; IPR019489 [Clp ATPase, C-terminal]	--	--
A0A024R5Z5	Transcription initiation factor IIA subunit 2	GTF2A2	736.8	768.4	819.7	792.6	833.2	842.9	877.2	835	886.3	1.11768248096692	0.0342014090743126	0.160510395519231	Nonsignificant	1.06185212267194	0.169634088393849	0.0865828652545563	Nonsignificant	2	Cellular Component:transcription factor TFIIA complex (GO:0005672),Biological Process:transcription initiation from RNA polymerase II promoter (GO:0006367)	transcription initiation factor TFIIA small subunit	--	ko03022 Basal transcription factors ko05203 Viral carcinogenesis	Transcription initiation factor IIA, gamma subunit	K	Transcription ;	IPR015871 [Transcription initiation factor IIA, gamma subunit, C-terminal] ; IPR015872 [Transcription initiation factor IIA, gamma subunit, N-terminal]	nucleus protein	--
A0A024R5Z6	Dipeptidyl-peptidase 8, isoform CRA_f	DPP8	344.1	387.7	388.8	376.9	365.3	363.2	436.1	340.5	317.8	0.976619668034981	0.834291491707327	-0.0341312623442925	Nonsignificant	0.986435837943959	0.757515130340099	-0.0197028800160294	Nonsignificant	2	Biological Process:proteolysis (GO:0006508),Molecular Function:serine-type peptidase activity (GO:0008236)	dipeptidyl-peptidase 8	3.4.14.5	--	Dipeptidyl aminopeptidases/acylaminoacyl-peptidases	O	Posttranslational modification, protein turnover, chaperones ;	IPR001375 [Peptidase S9, prolyl oligopeptidase, catalytic domain] ; IPR002469 [Dipeptidylpeptidase IV, N-terminal domain]	cytoplasm protein	--
A0A024R5Z8	RAB11A, member RAS oncogene family, isoform CRA_a	RAB11A	56.4	70.7	59.5	58.6	56	56.8	46.5	57.1	56.9	0.860128617363344	0.193858196918407	-0.217375688842093	Nonsignificant	0.918542336548767	0.314693329860836	-0.122581876739259	Nonsignificant	2	Molecular Function:GTP binding (GO:0005525),Biological Process:small GTPase mediated signal transduction (GO:0007264)	Ras-related protein Rab-11A	--	ko04144 Endocytosis ko04961 Endocrine and other factor-regulated calcium reabsorption ko04962 Vasopressin-regulated water reabsorption ko04972 Pancreatic secretion	GTPase Rab11/YPT3, small G protein superfamily	U	Intracellular trafficking, secretion, and vesicular transport ;	IPR001806 [Small GTPase superfamily]	endoplasmic reticulum protein	--
A0A024R5Z9	Pyruvate kinase	PKM2	118706.5	123255.4	131427.8	138163.9	130729.7	129057.7	124601.6	114201.6	116812.2	0.952397454991394	0.289690862238453	-0.0703643294620226	Nonsignificant	1.06578006838432	0.153535230404824	0.0919097579966782	Nonsignificant	4	Molecular Function:magnesium ion binding (GO:0000287),Molecular Function:pyruvate kinase activity (GO:0004743),Biological Process:glycolytic process (GO:0006096),Molecular Function:potassium ion binding (GO:0030955)	pyruvate kinase	2.7.1.40	ko00010 Glycolysis / Gluconeogenesis ko00230 Purine metabolism ko00620 Pyruvate metabolism ko01100 Metabolic pathways ko01200 Carbon metabolism ko01230 Biosynthesis of amino acids ko04922 Glucagon signaling pathway ko04930 Type II diabetes mellitus ko05165 Human papillomavirus infection ko05203 Viral carcinogenesis ko05230 Central carbon metabolism in cancer	Pyruvate kinase	G	Carbohydrate transport and metabolism ;	IPR015793 [Pyruvate kinase, barrel] ; IPR015795 [Pyruvate kinase, C-terminal]	--	--
A0A024R608	Ribosomal protein, large, P1, isoform CRA_a	RPLP1	1342.7	1354	1269.2	1221.1	1308.7	1304	1190.7	1328.2	1362.2	0.978617716029148	0.655725836938769	-0.03118269460563	Nonsignificant	0.966691041125596	0.32131028430625	-0.0488732234454073	Nonsignificant	--	--	large subunit ribosomal protein LP1	--	ko03010 Ribosome	60s acidic ribosomal protein P1	J	Translation, ribosomal structure and biogenesis ;	--	--	--
A0A024R648	Translocase of inner mitochondrial membrane 9 homolog (Yeast), isoform CRA_a	TIMM9	986.1	964.6	889.8	950.2	950.8	946	927.1	942.2	948.2	0.991902834008097	0.809982807202852	-0.011729292582107	Nonsignificant	1.00228832951945	0.947613906930381	0.00329759010057487	Nonsignificant	--	--	mitochondrial import inner membrane translocase subunit TIM9	--	--	Mitochondrial import inner membrane translocase, subunit TIM9	U	Intracellular trafficking, secretion, and vesicular transport ;	IPR004217 [Tim10/DDP family zinc finger]	mitochondrion protein	--
A0A024R663	Kinectin 1 (Kinesin receptor), isoform CRA_a	KTN1	31232.4	30716.4	30583.1	30673.2	31323.6	31190.1	29459.2	29946.1	30301.8	0.969472149604623	0.04014072518368	-0.0447286408094665	Nonsignificant	1.00707863990689	0.479446896803643	0.0101763436961757	Nonsignificant	--	--	kinectin	--	--	--	--	--	--	endoplasmic reticulum protein	--
A0A024R681	Numb homolog (Drosophila), isoform CRA_f	NUMB	1491.5	1460.6	1573.5	1603.1	1506.6	1573.9	1797.8	1543.5	1608.5	1.09373342761181	0.165173493741066	0.129261157211578	Nonsignificant	1.03491249779035	0.299027617830461	0.0495087925163333	Nonsignificant	1	Molecular Function:protein binding (GO:0005515)	numb	--	ko04330 Notch signaling pathway	Adaptor protein NUMB	T	Signal transduction mechanisms ;	IPR006020 [PTB/PI domain] ; IPR010449 [NUMB domain]	cytoplasm protein	--
A0A024R694	Actinin, alpha 1, isoform CRA_a	ACTN1	56387.9	54100.9	50997.5	52051.1	54401.3	52821.5	45363.2	50873.2	47295.5	0.888817813028102	0.0561267816941044	-0.170040364445476	Nonsignificant	0.986299766605588	0.688216524274455	-0.0199019025763082	Nonsignificant	1	Molecular Function:protein binding (GO:0005515)	actinin alpha 1/4	--	ko04510 Focal adhesion ko04520 Adherens junction ko04530 Tight junction ko04670 Leukocyte transendothelial migration ko04810 Regulation of actin cytoskeleton ko05146 Amoebiasis ko05203 Viral carcinogenesis ko05322 Systemic lupus erythematosus	Ca2+-binding actin-bundling protein (actinin), alpha chain (EF-Hand protein superfamily)	Z	Cytoskeleton ;	IPR001715 [Calponin homology domain] ; IPR002017 [Spectrin repeat] ; IPR014837 [EF-hand, Ca insensitive]	cytoskeleton protein	--
A0A024R6A5	Protein-serine/threonine phosphatase	PPM1A	605.9	603.8	607.1	633.5	622.4	632	638.1	604.7	620.6	1.02564949361515	0.247829931130074	0.036537787262608	Nonsignificant	1.03913474240423	0.00278022029430481	0.0553827375863198	Nonsignificant	4	Molecular Function:magnesium ion binding (GO:0000287),Molecular Function:catalytic activity (GO:0003824),Molecular Function:phosphoprotein phosphatase activity (GO:0004721),Molecular Function:manganese ion binding (GO:0030145)	protein phosphatase 1A	3.1.3.16	ko04010 MAPK signaling pathway	Protein phosphatase 1B (formerly 2C)	T	Signal transduction mechanisms ;	IPR001932 [PPM-type phosphatase domain] ; IPR012911 [Protein serine/threonine phosphatase 2C, C-terminal]	mitochondrion protein	--
A0A024R6B7	Protein Churchill	CHURC1	461.2	468.3	476.3	446.4	452.5	445	463.2	440.4	486.2	0.988618580167876	0.721147596412127	-0.0165140740417224	Nonsignificant	0.95596813202447	0.0138781776349018	-0.0649655692928152	Nonsignificant	2	Biological Process:multicellular organism development (GO:0007275),Molecular Function:zinc ion binding (GO:0008270)	--	--	--	--	--	--	IPR009508 [Transcription activator, Churchill]	--	--
A0A024R6C6	ATP-binding cassette, sub-family D (ALD), member 4, isoform CRA_a	ABCD4	186.6	145.1	168.9	172.3	172.6	181.5	155.5	165.1	145.2	0.930483419896124	0.433145877554124	-0.103947651477466	Nonsignificant	1.05153815421494	0.526009341359501	0.0725011980469095	Nonsignificant	5	Molecular Function:ATP binding (GO:0005524),Biological Process:transport (GO:0006810),Cellular Component:integral component of membrane (GO:0016021),Molecular Function:ATPase activity (GO:0016887),Biological Process:transmembrane transport (GO:0055085)	ATP-binding cassette, subfamily D (ALD), member 4	--	ko02010 ABC transporters ko04146 Peroxisome	Long-chain acyl-CoA transporter, ABC superfamily (involved in peroxisome organization and biogenesis)	IR	Lipid transport and metabolism ; General function prediction only ;	IPR003439 [ABC transporter-like] ; IPR011527 [ABC transporter type 1, transmembrane domain]	peroxisome protein	--
A0A024R6D8	Splicing factor, arginine/serine-rich 5, isoform CRA_a	SFRS5	5291.8	5529.1	5380.5	5397	5377.3	5263.7	5214.2	5307.5	5646.9	0.997975483600183	0.944874373864522	-0.00292372032971814	Nonsignificant	0.989914451837495	0.536885054889817	-0.0146242416573452	Nonsignificant	1	Molecular Function:nucleic acid binding (GO:0003676)	splicing factor, arginine/serine-rich 4/5/6	--	ko03040 Spliceosome ko05168 Herpes simplex infection	Alternative splicing factor SRp55/B52/SRp75 (RRM superfamily)	A	RNA processing and modification ;	IPR000504 [RNA recognition motif domain]	nucleus protein	--
A0A024R6H0	Cleavage and polyadenylation specificity factor subunit 2	CPSF2	2428.6	2489.3	2581.1	2506.3	2550.2	2535	2387.5	2531.8	2626.4	1.0062274969996	0.85935519824175	0.00895651954516946	Nonsignificant	1.01233497799707	0.540703428537135	0.0176867516231537	Nonsignificant	--	--	cleavage and polyadenylation specificity factor subunit 2	--	ko03015 mRNA surveillance pathway	mRNA cleavage and polyadenylation factor II complex, subunit CFT2 (CPSF subunit)	A	RNA processing and modification ;	IPR001279 [Metallo-beta-lactamase] ; IPR011108 [Zn-dependent metallo-hydrolase, RNA specificity domain] ; IPR022712 [Beta-Casp domain] ; IPR025069 [Cleavage and polyadenylation specificity factor 2, C-terminal]	nucleus protein	--
A0A024R6H1	Serine palmitoyltransferase, long chain base subunit 2, isoform CRA_a	SPTLC2	4392.3	4320.3	4181.7	4089.3	4200.3	4096.6	3845.1	4215.1	4125.1	0.945014463755303	0.137180879108955	-0.0815916844654398	Nonsignificant	0.960594991585429	0.0767666886483322	-0.0579998083125575	Nonsignificant	2	Biological Process:biosynthetic process (GO:0009058),Molecular Function:pyridoxal phosphate binding (GO:0030170)	serine palmitoyltransferase	2.3.1.50	ko00600 Sphingolipid metabolism ko01100 Metabolic pathways ko04071 Sphingolipid signaling pathway	Serine palmitoyltransferase	O	Posttranslational modification, protein turnover, chaperones ;	IPR004839 [Aminotransferase, class I/classII]	mitochondrion protein	--
A0A024R6K3	Protein-histidine N-methyltransferase	SETD3	3483.4	3394.8	3309.5	3285.8	3264.1	3220.3	3332.1	3403.3	3341.4	0.989114324135968	0.537994973141003	-0.0157908142145336	Nonsignificant	0.959019209438833	0.060808164907407	-0.0603683817455334	Nonsignificant	1	Molecular Function:protein binding (GO:0005515)	histone-lysine N-methyltransferase SETD3	2.1.1.43	ko00310 Lysine degradation	N-methyltransferase	R	General function prediction only ;	IPR001214 [SET domain] ; IPR015353 [Rubisco LSMT, substrate-binding domain]	--	--
A0A024R6K8	Tryptophan--tRNA ligase, cytoplasmic	WARS	7930.4	8164.8	8351.3	8733	8472.1	8174.8	8908.5	8340.6	8811.6	1.06602990203097	0.0653568360921112	0.0922479061146793	Nonsignificant	1.0381813347514	0.198451901375761	0.0540584551582476	Nonsignificant	4	Molecular Function:nucleotide binding (GO:0000166),Molecular Function:aminoacyl-tRNA ligase activity (GO:0004812),Molecular Function:ATP binding (GO:0005524),Biological Process:tRNA aminoacylation for protein translation (GO:0006418)	tryptophanyl-tRNA synthetase	6.1.1.2	ko00970 Aminoacyl-tRNA biosynthesis	Cytoplasmic tryptophanyl-tRNA synthetase	J	Translation, ribosomal structure and biogenesis ;	IPR000738 [WHEP-TRS domain] ; IPR002305 [Aminoacyl-tRNA synthetase, class Ic]	cytoplasm protein	--
A0A024R6L5	Tyrosyl-DNA phosphodiesterase 1, isoform CRA_a	TDP1	1290.4	1356	1370.8	1331.8	1323.6	1268.9	1316.4	1260.1	1297.9	0.964452852733247	0.184807755960419	-0.0522173810198948	Nonsignificant	0.976874439908394	0.382928685885621	-0.0337549539449789	Nonsignificant	3	Cellular Component:nucleus (GO:0005634),Biological Process:DNA repair (GO:0006281),Molecular Function:phosphoric diester hydrolase activity (GO:0008081)	tyrosyl-DNA phosphodiesterase 1	3.1.4.-	--	Tyrosyl-DNA phosphodiesterase	L	Replication, recombination and repair ;	IPR010347 [Tyrosyl-DNA phosphodiesterase I]	--	--
A0A024R6M3	Poly(A) polymerase	PAPOLA	3273.7	3410.4	3402.5	3247	3129.8	3256.2	3435.2	3398.6	3271.3	1.00183411655067	0.930638927428157	0.00264364721393111	Nonsignificant	0.955029445006246	0.0658119933640494	-0.0663828805770709	Nonsignificant	4	Molecular Function:RNA binding (GO:0003723),Molecular Function:polynucleotide adenylyltransferase activity (GO:0004652),Molecular Function:nucleotidyltransferase activity (GO:0016779),Biological Process:RNA polyadenylation (GO:0043631)	poly(A) polymerase	2.7.7.19	ko03015 mRNA surveillance pathway	Poly(A) polymerase and related nucleotidyltransferases	A	RNA processing and modification ;	IPR002934 [Polymerase, nucleotidyl transferase domain] ; IPR007010 [Poly(A) polymerase, RNA-binding domain] ; IPR007012 [Poly(A) polymerase, central domain]	nucleus protein	--
A0A024R6N2	Non-specific serine/threonine protein kinase	CDC42BPB	4813.4	4583	4770.2	4462.4	4529.3	4573	4273	4652	4661.8	0.95907274857764	0.256801973293719	-0.0602878426976029	Nonsignificant	0.957512741236429	0.06114267672806	-0.0626364103601469	Nonsignificant	5	Molecular Function:protein kinase activity (GO:0004672),Molecular Function:protein serine/threonine kinase activity (GO:0004674),Molecular Function:ATP binding (GO:0005524),Biological Process:protein phosphorylation (GO:0006468),Biological Process:intracellular signal transduction (GO:0035556)	serine/threonine-protein kinase MRCK	2.7.11.1	--	Rho-associated, coiled-coil containing protein kinase	T	Signal transduction mechanisms ;	IPR000719 [Protein kinase domain] ; IPR001180 [Citron homology (CNH) domain] ; IPR002219 [Protein kinase C-like, phorbol ester/diacylglycerol-binding domain] ; IPR014930 [Myotonic dystrophy protein kinase, coiled coil] ; IPR031597 [KELK-motif containing domain]	centrosome protein	--
A0A024R6Q1	Eukaryotic translation initiation factor 5	EIF5	11705	11871.9	11921.3	12148.1	12199.5	12175.7	11539.7	11420.4	11465.4	0.969781566389282	0.00849301204918617	-0.0442682636438574	Nonsignificant	1.02887752055034	0.00702099482399816	0.0410712514140047	Nonsignificant	3	Molecular Function:translation initiation factor activity (GO:0003743),Molecular Function:protein binding (GO:0005515),Biological Process:translational initiation (GO:0006413)	translation initiation factor 5	--	ko03013 RNA transport	Translation initiation factor 5 (eIF-5)	J	Translation, ribosomal structure and biogenesis ;	IPR002735 [Translation initiation factor IF2/IF5] ; IPR003307 [W2 domain]	--	--
A0A024R6T8	NEFA-interacting nuclear protein NIP30, isoform CRA_a	NIP30	3447.6	3585.6	3554.6	3656.5	3477.9	3395.5	4087.7	3486.1	3519.5	1.04774362946032	0.446159574821131	0.0672857495535316	Nonsignificant	0.994531441848165	0.836488584912269	-0.00791111268567997	Nonsignificant	--	--	--	--	--	Uncharacterized conserved protein	S	Function unknown ;	IPR019331 [FAM192A/Fyv6, N-terminal]	--	--
A0A024R6U3	Ubiquinone biosynthesis protein	hCG_2025883	1111.2	1128	1112	1099.2	1077.5	1091	1144.9	1185.3	1181	1.04774409166866	0.0186387599565962	0.06728638599312	Nonsignificant	0.97508355216042	0.0291682332467907	-0.0364022502579678	Nonsignificant	--	--	ubiquinone biosynthesis protein COQ9	--	--	Uncharacterized conserved protein	S	Function unknown ;	IPR013718 [COQ9]	--	--
A0A024R6W0	Aspartate aminotransferase	GOT2	22706.7	22632.3	22378	23046.9	23769.6	24146	22835.2	23819	23221.6	1.03187973477856	0.0763951259196854	0.04527483495768	Nonsignificant	1.04792740375386	0.0327292030537116	0.0675387761578076	Nonsignificant	2	Biological Process:biosynthetic process (GO:0009058),Molecular Function:pyridoxal phosphate binding (GO:0030170)	aspartate aminotransferase, mitochondrial	2.6.1.1	ko00220 Arginine biosynthesis ko00250 Alanine, aspartate and glutamate metabolism ko00270 Cysteine and methionine metabolism ko00330 Arginine and proline metabolism ko00350 Tyrosine metabolism ko00360 Phenylalanine metabolism ko00400 Phenylalanine, tyrosine and tryptophan biosynthesis ko01100 Metabolic pathways ko01200 Carbon metabolism ko01210 2-Oxocarboxylic acid metabolism ko01230 Biosynthesis…	Aspartate aminotransferase/Glutamic oxaloacetic transaminase AAT1/GOT2	E	Amino acid transport and metabolism ;	IPR004839 [Aminotransferase, class I/classII]	cytoplasm protein	--
A0A024R6Y2	Nuclear transport factor 2	NUTF2	5079.3	5150.3	5397.9	5867.7	5658.3	5414.8	4982.4	5275	5407	1.00236122220445	0.941805259352774	0.00340250810493864	Nonsignificant	1.08403775395937	0.0545625044073216	0.116415002541847	Nonsignificant	2	Cellular Component:intracellular (GO:0005622),Biological Process:transport (GO:0006810)	--	--	--	Nuclear transport factor 2	U	Intracellular trafficking, secretion, and vesicular transport ;	IPR002075 [Nuclear transport factor 2]	nucleus protein	--
A0A024R6Z0	Dynein light intermediate chain	DYNC1LI2	5670.6	5508.2	5658.1	5679.9	5722.3	6172.6	6311.9	5978.7	5627.2	1.06419827878054	0.152806410091767	0.0897669752405429	Nonsignificant	1.04382635758364	0.21265781192193	0.0618817369188456	Nonsignificant	--	--	dynein light intermediate chain 1, cytosolic	--	ko04145 Phagosome ko04962 Vasopressin-regulated water reabsorption ko05132 Salmonella infection	Dynein light intermediate chain	N	Cell motility ;	IPR022780 [Dynein family light intermediate chain]	--	--
A0A024R704	SFRS protein kinase 2, isoform CRA_b	SRPK2	3754.1	3680.2	3595.7	3468.8	3635.8	3552.7	3373.6	3917.3	3714.5	0.997769718948323	0.962768910663778	-0.00322120885029787	Nonsignificant	0.966210335448776	0.13497980191592	-0.0495908096800467	Nonsignificant	3	Molecular Function:protein kinase activity (GO:0004672),Molecular Function:ATP binding (GO:0005524),Biological Process:protein phosphorylation (GO:0006468)	serine/threonine-protein kinase SRPK2	2.7.11.1	--	Serine/threonine protein kinase	T	Signal transduction mechanisms ;	IPR000719 [Protein kinase domain]	nucleus protein	--
A0A024R705	Vesicle-fusing ATPase	VPS4A	2010.5	1936.3	1898.9	1867.4	1924.1	1937.1	1923.1	1902.3	1768.1	0.956857177070325	0.224767553859828	-0.0636244944282765	Nonsignificant	0.979968181740425	0.375275100522657	-0.0291931872824886	Nonsignificant	1	Molecular Function:ATP binding (GO:0005524)	vacuolar protein-sorting-associated protein 4	--	ko04144 Endocytosis ko04217 Necroptosis	AAA+-type ATPase	O	Posttranslational modification, protein turnover, chaperones ;	IPR003959 [ATPase, AAA-type, core] ; IPR007330 [MIT] ; IPR015415 [Vps4 oligomerisation, C-terminal]	centrosome protein	--
A0A024R711	E3 ubiquitin-protein ligase	WWP2	104.8	101.5	113	108.7	106.4	99.1	81.5	103.6	114.8	0.939242092076417	0.566447998138873	-0.0904310307013533	Nonsignificant	0.98402756028813	0.723575517523476	-0.0232293722758974	Nonsignificant	2	Molecular Function:ubiquitin-protein transferase activity (GO:0004842),Molecular Function:protein binding (GO:0005515)	NEDD4-like E3 ubiquitin-protein ligase WWP2	2.3.2.26	ko04120 Ubiquitin mediated proteolysis	Ubiquitin protein ligase RSP5/NEDD4	O	Posttranslational modification, protein turnover, chaperones ;	IPR000569 [HECT domain] ; IPR001202 [WW domain]	cytoplasm protein	--
A0A024R719	Solute carrier family 7 (Cationic amino acid transporter, y+ system), member 6, isoform CRA_a	SLC7A6	765	808.2	854.4	832.9	804.8	783.2	906.1	865	843.6	1.0770720052727	0.120215384801108	0.107114701300293	Nonsignificant	0.997240072499588	0.943386739357697	-0.00398723849711167	Nonsignificant	3	Biological Process:amino acid transmembrane transport (GO:0003333),Molecular Function:amino acid transmembrane transporter activity (GO:0015171),Cellular Component:membrane (GO:0016020)	solute carrier family 7 (L-type amino acid transporter), member 6	--	--	Amino acid transporters	E	Amino acid transport and metabolism ;	IPR002293 [Amino acid/polyamine transporter I]	plasma membrane protein	--
A0A024R728	Hepatocyte growth factor receptor	MET	4379.4	4473.6	4541.7	4580	4377.4	4592.9	4589.5	4553.9	4653.2	1.03000440472724	0.0725501875143112	0.0426505069857386	Nonsignificant	1.01161653489813	0.571068885163278	0.0166625231938414	Nonsignificant	4	Molecular Function:protein kinase activity (GO:0004672),Molecular Function:protein binding (GO:0005515),Biological Process:protein phosphorylation (GO:0006468),Cellular Component:membrane (GO:0016020)	proto-oncogene tyrosine-protein kinase Met	2.7.10.1	ko01521 EGFR tyrosine kinase inhibitor resistance ko04010 MAPK signaling pathway ko04014 Ras signaling pathway ko04015 Rap1 signaling pathway ko04060 Cytokine-cytokine receptor interaction ko04151 PI3K-Akt signaling pathway ko04360 Axon guidance ko04510 Focal adhesion ko04520 Adherens junction ko05100 Bacterial invasion of epithelial cells ko05120 Epithelial cell signaling in Helicobacter pylori …	Plexins (functional semaphorin receptors)	T	Signal transduction mechanisms ;	IPR001245 [Serine-threonine/tyrosine-protein kinase catalytic domain] ; IPR001627 [Sema domain] ; IPR002165 [Plexin repeat] ; IPR002909 [IPT domain]	nucleus protein	--
A0A024R753	RNA binding motif protein 28 isoform 1	RBM28	4250.5	4331.8	3798.2	4105	3680.1	3498.1	4106.1	4346.4	4717.7	1.06378579217318	0.340164331699697	0.0892076736945894	Nonsignificant	0.911368684625015	0.209310093867177	-0.133893295658634	Nonsignificant	1	Molecular Function:nucleic acid binding (GO:0003676)	nucleolar protein 4	--	ko03008 Ribosome biogenesis in eukaryotes	Nucleolar protein fibrillarin NOP77 (RRM superfamily)	A	RNA processing and modification ;	IPR000504 [RNA recognition motif domain]	nucleus protein	--
A0A024R755	Calumenin	CALU	1652.3	1688.3	1612.9	1739.4	1762.3	1829.7	1466.6	1551.9	1403.2	0.892641566569093	0.0213468861383216	-0.163847106483961	Nonsignificant	1.07628949227819	0.0222901661697731	0.106066175386193	Nonsignificant	1	Molecular Function:calcium ion binding (GO:0005509)	--	--	--	Reticulocalbin, calumenin, DNA supercoiling factor, and related Ca2+-binding proteins of the CREC family (EF-Hand protein superfamily)	TU	Signal transduction mechanisms ; Intracellular trafficking, secretion, and vesicular transport ;	IPR002048 [EF-hand domain]	extracell protein	--
A0A024R770	Nuclear respiratory factor 1, isoform CRA_a	NRF1	241.9	230.9	241.6	236.6	227.4	241.8	207.5	242.5	241.4	0.967805151175812	0.559015882853628	-0.0472114768588242	Nonsignificant	0.987961926091825	0.632788730626706	-0.0174726503414985	Nonsignificant	--	--	nuclear respiratory factor 1	--	ko04371 Apelin signaling pathway ko05016 Huntington's disease	--	--	--	IPR019525 [Nuclear respiratory factor 1, NLS/DNA-binding, dimerisation domain] ; IPR019526 [Nuclear respiratory factor-1, activation binding domain]	nucleus protein	Nrf1
A0A024R776	CCR4-NOT transcription complex, subunit 4, isoform CRA_a	CNOT4	227	205.4	193.1	229.9	210.2	211.7	168.7	215.7	187	0.913509192645883	0.345802135087355	-0.13050884811681	Nonsignificant	1.04204636290967	0.497353747414241	0.0594194676853818	Nonsignificant	1	Molecular Function:nucleic acid binding (GO:0003676)	CCR4-NOT transcription complex subunit 4	2.3.2.27	ko03018 RNA degradation	MOT2 transcription factor	K	Transcription ;	IPR000504 [RNA recognition motif domain]	--	--
A0A024R784	Tripartite motif-containing 24, isoform CRA_a	TRIM24	750.5	753.2	721.4	728.9	715	705.7	686.4	737.9	702.8	0.955957035638848	0.148560827108686	-0.0649823154508554	Nonsignificant	0.966068940721765	0.108299907544628	-0.0498019483848356	Nonsignificant	3	Molecular Function:protein binding (GO:0005515),Cellular Component:intracellular (GO:0005622),Molecular Function:zinc ion binding (GO:0008270)	tripartite motif-containing protein 24	2.3.2.27	--	Predicted E3 ubiquitin ligase	O	Posttranslational modification, protein turnover, chaperones ;	IPR000315 [B-box-type zinc finger] ; IPR001487 [Bromodomain] ; IPR019787 [Zinc finger, PHD-finger]	nucleus protein	--
A0A024R7B7	Hsp90 co-chaperone Cdc37	CDC37	922	865.8	856	891.9	852	891	854.5	865.1	909.5	0.994439821469097	0.862720458719358	-0.008044025884635	Nonsignificant	0.99663363340646	0.909124176093691	-0.00486483339857758	Nonsignificant	1	Molecular Function:protein kinase binding (GO:0019901)	cell division cycle protein 37	--	ko04151 PI3K-Akt signaling pathway	Cell division cycle 37 protein, CDC37	D	Cell cycle control, cell division, chromosome partitioning ;	IPR013855 [Cdc37, N-terminal domain] ; IPR013873 [Cdc37, C-terminal] ; IPR013874 [Cdc37, Hsp90 binding]	cytoplasm protein	--
A0A024R7E0	BTB (POZ) domain containing 14B, isoform CRA_a	BTBD14B	410.5	391	357.3	366.1	348.8	345.2	315.2	383.8	343.4	0.899551259924059	0.199246117739168	-0.152722600702269	Nonsignificant	0.914825681739731	0.122188659747067	-0.128431228046299	Nonsignificant	1	Molecular Function:protein binding (GO:0005515)	BTB/POZ domain-containing protein 14	--	--	FOG: Zn-finger	R	General function prediction only ;	IPR000210 [BTB/POZ domain] ; IPR018379 [BEN domain]	cytoplasm protein	ZBTB
A0A024R7F7	Transportin 2 (Importin 3, karyopherin beta 2b), isoform CRA_b	TNPO2	7522.8	7310.4	7207.7	6931.7	7123.9	7077.8	6665.6	7307.6	6919.3	0.947896864465607	0.140205211184989	-0.0771979990743788	Nonsignificant	0.958826545195523	0.0505619287279299	-0.0606582442108997	Nonsignificant	2	Biological Process:intracellular protein transport (GO:0006886),Molecular Function:Ran GTPase binding (GO:0008536)	transportin-2	--	--	Nuclear transport receptor Karyopherin-beta2/Transportin (importin beta superfamily)	YU	Nuclear structure ; Intracellular trafficking, secretion, and vesicular transport ;	IPR001494 [Importin-beta, N-terminal domain]	nucleus protein	--
A0A024R7G4	ASF1 anti-silencing function 1 homolog B (S. cerevisiae), isoform CRA_a	ASF1B	616.1	652.8	657	637.8	647.2	663.4	571.3	628.9	586.2	0.927566332623708	0.0977093373898347	-0.1084776386791	Nonsignificant	1.01168284957682	0.643071076874217	0.0167570933388752	Nonsignificant	2	Cellular Component:nucleus (GO:0005634),Biological Process:chromatin assembly or disassembly (GO:0006333)	histone chaperone ASF1	--	--	Histone chaperone involved in gene silencing	KB	Transcription ; Chromatin structure and dynamics ;	IPR006818 [Histone chaperone ASF1-like]	nucleus protein	--
A0A024R7H8	Bromodomain containing 4, isoform CRA_b	BRD4	1033.1	1092.9	1095.7	1037.1	1068.6	1045.8	1091.8	1085.4	1165.6	1.03758885060682	0.286466718815454	0.0532348823307511	Nonsignificant	0.978210261663097	0.356549420314568	-0.0317834959110976	Nonsignificant	1	Molecular Function:protein binding (GO:0005515)	bromodomain-containing protein 4	--	--	Transcription initiation factor TFIID, subunit BDF1 and related bromodomain proteins	K	Transcription ;	IPR001487 [Bromodomain] ; IPR027353 [NET domain]	nucleus protein	--
A0A024R7I5	tRNA (guanine(26)-N(2))-dimethyltransferase	TRMT1	2976	2939.9	3051.7	2965.9	2857.1	2850	3200.3	3035.9	3042.4	1.0346804050136	0.175431931897009	0.0491852128413313	Nonsignificant	0.967148400909942	0.120555249849433	-0.0481908185975809	Nonsignificant	4	Molecular Function:RNA binding (GO:0003723),Molecular Function:tRNA (guanine-N2-)-methyltransferase activity (GO:0004809),Biological Process:tRNA processing (GO:0008033),Molecular Function:metal ion binding (GO:0046872)	--	--	--	tRNA methyltransferase	J	Translation, ribosomal structure and biogenesis ;	IPR000571 [Zinc finger, CCCH-type] ; IPR002905 [tRNA methyltransferase, Trm1]	--	--
A0A024R7J0	cAMP-dependent protein kinase	PRKACA	722.8	764.4	759.9	764.7	753.2	703.7	658.6	681.9	629.4	0.87664100396066	0.0100698287382028	-0.189941933903878	Nonsignificant	0.988652040407637	0.729210050717001	-0.0164652462065519	Nonsignificant	3	Molecular Function:protein kinase activity (GO:0004672),Molecular Function:ATP binding (GO:0005524),Biological Process:protein phosphorylation (GO:0006468)	protein kinase A	2.7.11.11	ko01522 Endocrine resistance ko04010 MAPK signaling pathway ko04014 Ras signaling pathway ko04020 Calcium signaling pathway ko04024 cAMP signaling pathway ko04062 Chemokine signaling pathway ko04114 Oocyte meiosis ko04140 Autophagy - animal ko04211 Longevity regulating pathway ko04213 Longevity regulating pathway - multiple species ko04261 Adrenergic signaling in cardiomyocytes ko04270 Vascular s…	cAMP-dependent protein kinase catalytic subunit (PKA)	T	Signal transduction mechanisms ;	IPR000719 [Protein kinase domain]	endoplasmic reticulum protein	--
A0A024R7K0	Splicing factor, arginine/serine-rich 14, isoform CRA_a	SFRS14	3382.4	3459.6	3420	3273.1	3497.7	3420.1	3186.5	3374.6	3622.9	0.992399142467355	0.849330246752977	-0.0110076062900581	Nonsignificant	0.99307152601832	0.750357305415392	-0.0100304632206263	Nonsignificant	3	Molecular Function:nucleic acid binding (GO:0003676),Molecular Function:RNA binding (GO:0003723),Biological Process:RNA processing (GO:0006396)	splicing factor, arginine/serine-rich 14	--	--	Predicted RNA-binding protein, contains SWAP and G-patch domains	R	General function prediction only ;	IPR000061 [SWAP/Surp] ; IPR000467 [G-patch domain]	--	--
A0A024R7K7	GATA zinc finger domain containing 2A, isoform CRA_b	GATAD2A	881.5	988.1	998.4	967.3	920.9	940	1110.8	921.1	996.5	1.05592747559275	0.467158653081167	0.0785107492836932	Nonsignificant	0.986122733612273	0.755153449723575	-0.0201608781479076	Nonsignificant	2	Molecular Function:zinc ion binding (GO:0008270),Molecular Function:sequence-specific DNA binding (GO:0043565)	--	--	--	Uncharacterized conserved protein	S	Function unknown ;	IPR000679 [Zinc finger, GATA-type] ; IPR032346 [Transcriptional repressor p66, coiled-coil MBD2-interaction domain]	nucleus protein	--
A0A024R7L5	UPF1	UPF1	16555.4	16562.7	16703.5	16343.2	16488.4	16699.3	16558.6	16317.4	16316.3	0.987368932350627	0.0892129283903902	-0.0183388436191949	Nonsignificant	0.994165181367118	0.443436660568749	-0.00844251820976687	Nonsignificant	6	Molecular Function:DNA binding (GO:0003677),Molecular Function:helicase activity (GO:0004386),Molecular Function:ATP binding (GO:0005524),Cellular Component:cytoplasm (GO:0005737),Molecular Function:zinc ion binding (GO:0008270),Molecular Function:hydrolase activity (GO:0016787)	regulator of nonsense transcripts 1	3.6.4.-	ko03013 RNA transport ko03015 mRNA surveillance pathway	RNA helicase nonsense mRNA reducing factor (pNORF1)	A	RNA processing and modification ;	IPR006935 [Helicase/UvrB, N-terminal] ; IPR018999 [RNA helicase UPF1, UPF2-interacting domain]	cytoplasm protein	--
A0A024R7L6	Multivesicular body subunit 12A	LOC93343	667	713.5	701	684.5	683.7	699	611.9	687.9	704.1	0.962719192889743	0.459456064601273	-0.05481304251175	Nonsignificant	0.993129954359837	0.762857142189825	-0.0099455833336557	Nonsignificant	1	Cellular Component:ESCRT I complex (GO:0000813)	ESCRT-I complex subunit MVB12	--	ko04144 Endocytosis	Uncharacterized conserved protein	S	Function unknown ;	IPR018798 [Multivesicular body subunit 12]	nucleus protein	--
A0A024R7M7	Tyrosine-protein kinase	JAK3	282.2	315.7	342.2	343.6	348.8	333.5	403.9	328.2	332.7	1.13264546324859	0.238669577619224	0.179696344426845	Nonsignificant	1.09126688650144	0.185948571505589	0.126003978604669	Nonsignificant	2	Molecular Function:protein kinase activity (GO:0004672),Biological Process:protein phosphorylation (GO:0006468)	Janus kinase 3	2.7.10.2	ko04062 Chemokine signaling pathway ko04151 PI3K-Akt signaling pathway ko04217 Necroptosis ko04550 Signaling pathways regulating pluripotency of stem cells ko04630 Jak-STAT signaling pathway ko04658 Th1 and Th2 cell differentiation ko04659 Th17 cell differentiation ko05162 Measles ko05166 HTLV-I infection ko05169 Epstein-Barr virus infection ko05200 Pathways in cancer ko05203 Viral carcinogenesis…	Tyrosine kinases	T	Signal transduction mechanisms ;	IPR001245 [Serine-threonine/tyrosine-protein kinase catalytic domain]	plasma membrane protein	--
A0A024R7M8	Uncharacterized protein	LOC115098	6998.6	7241.8	7016.3	6702.8	6630.2	6632.7	7607	6917.1	7033.2	1.01414142364525	0.681961382077086	0.0202588525037465	Nonsignificant	0.939266207830943	0.00625652895279737	-0.0903939888852858	Nonsignificant	--	--	--	--	--	Uncharacterized conserved protein	S	Function unknown ;	IPR010422 [Coiled-coil domain-containing protein 124]	--	--
A0A024R7P2	Peptidylprolyl isomerase	FKBP8	4770.9	4687.1	4835.2	4601.4	4658.8	4601.2	4657.2	4671.7	4725.9	0.983320739932276	0.171060868891639	-0.0242660227418589	Nonsignificant	0.969789830129012	0.0374868334576214	-0.0442559701481394	Nonsignificant	--	--	FK506-binding protein 8	5.2.1.8	--	FKBP-type peptidyl-prolyl cis-trans isomerase	O	Posttranslational modification, protein turnover, chaperones ;	IPR001179 [FKBP-type peptidyl-prolyl cis-trans isomerase domain] ; IPR013105 [Tetratricopeptide repeat 2]	nucleus protein	--
A0A024R7P3	ATPase type 13A1, isoform CRA_f	ATP13A1	4207.2	4175.5	4101.5	4158.1	3996.5	4110.6	3950.5	4185.6	4406.9	1.00470995338107	0.891937119492909	0.00677907432630358	Nonsignificant	0.98245782669294	0.271459388868898	-0.0255326157876935	Nonsignificant	2	Molecular Function:nucleotide binding (GO:0000166),Molecular Function:metal ion binding (GO:0046872)	manganese-transporting P-type ATPase	3.6.3.-	--	P-type ATPase	P	Inorganic ion transport and metabolism ;	IPR008250 [P-type ATPase, A domain]	nucleus protein	--
A0A024R7S3	Clathrin light chain	CLTB	4678.6	4685.1	4735.1	4611.6	4601.5	4724.7	4904.3	4707.7	4602.6	1.00821346497574	0.690736658532473	0.01180112718855	Nonsignificant	0.988580588418872	0.283297889445629	-0.0165695166180289	Nonsignificant	5	Molecular Function:structural molecule activity (GO:0005198),Biological Process:intracellular protein transport (GO:0006886),Biological Process:vesicle-mediated transport (GO:0016192),Cellular Component:clathrin coat of trans-Golgi network vesicle (GO:0030130),Cellular Component:clathrin coat of coated pit (GO:0030132)	clathrin light chain B	--	ko04142 Lysosome ko04144 Endocytosis ko04721 Synaptic vesicle cycle ko04961 Endocrine and other factor-regulated calcium reabsorption ko05016 Huntington's disease ko05100 Bacterial invasion of epithelial cells	Vesicle coat protein clathrin, light chain	U	Intracellular trafficking, secretion, and vesicular transport ;	IPR000996 [Clathrin light chain]	--	--
A0A024R7U6	DNA replication licensing factor MCM4	MCM4	19183.3	18920.3	19279.8	19003.7	18950.1	19374.3	18268.4	18917.5	18172	0.964702335518634	0.0587165142496192	-0.0518442357369609	Nonsignificant	0.999036306667085	0.919464830798038	-0.00139098594197683	Nonsignificant	3	Molecular Function:DNA binding (GO:0003677),Molecular Function:ATP binding (GO:0005524),Biological Process:DNA replication (GO:0006260)	DNA replication licensing factor MCM4	3.6.4.12	ko03030 DNA replication ko04110 Cell cycle	DNA replication licensing factor, MCM4 component	L	Replication, recombination and repair ;	IPR001208 [MCM domain] ; IPR027925 [MCM N-terminal domain] ; IPR033762 [MCM OB domain]	nucleus protein	--
A0A024R7U9	V-type proton ATPase subunit H	ATP6V1H	1205.4	1244.4	1190.9	1158.4	1157.8	1138.5	1158.4	1286.7	1234	1.01054742219903	0.767854721447212	0.0151370249992499	Nonsignificant	0.94891092372346	0.0229186089344826	-0.0756554301214678	Nonsignificant	1	Biological Process:ATP hydrolysis coupled proton transport (GO:0015991)	V-type H+-transporting ATPase subunit H	--	ko00190 Oxidative phosphorylation ko01100 Metabolic pathways ko04142 Lysosome ko04145 Phagosome ko04150 mTOR signaling pathway ko04721 Synaptic vesicle cycle ko05110 Vibrio cholerae infection ko05120 Epithelial cell signaling in Helicobacter pylori infection ko05152 Tuberculosis ko05323 Rheumatoid arthritis	Vacuolar H+-ATPase V1 sector, subunit H	C	Energy production and conversion ;	IPR011987 [ATPase, V1 complex, subunit H, C-terminal]	--	--
A0A024R7V6	RAB2, member RAS oncogene family, isoform CRA_a	RAB2	16146.6	15794.2	15168.4	15431.4	15657.1	15590.1	14870.5	16232	15632.1	0.99204826233517	0.810229603796524	-0.0115177866361838	Nonsignificant	0.990859534867924	0.65069648526454	-0.0132475407173657	Nonsignificant	2	Molecular Function:GTP binding (GO:0005525),Biological Process:small GTPase mediated signal transduction (GO:0007264)	Ras-related protein Rab-2A	--	ko04152 AMPK signaling pathway	GTPase Rab2, small G protein superfamily	U	Intracellular trafficking, secretion, and vesicular transport ;	IPR001806 [Small GTPase superfamily]	endoplasmic reticulum protein	--
A0A024R7W9	COP9 constitutive photomorphogenic homolog subunit 5 (Arabidopsis), isoform CRA_a	COPS5	2827.3	2967.5	3018.7	3075.2	3027.6	2936.3	3036.6	2937.7	2928.2	1.01009814489136	0.680320873668739	0.0144954774017949	Nonsignificant	1.02559709536506	0.344644415893945	0.0364640811602134	Nonsignificant	1	Molecular Function:protein binding (GO:0005515)	COP9 signalosome complex subunit 5	3.4.-.-	--	COP9 signalosome, subunit CSN5	OT	Posttranslational modification, protein turnover, chaperones ; Signal transduction mechanisms ;	IPR000555 [JAB1/MPN/MOV34 metalloenzyme domain]	nucleus protein	--
A0A024R7X0	ADP-ribosylation factor guanine nucleotide-exchange factor 1(Brefeldin A-inhibited), isoform CRA_a	ARFGEF1	4445.4	4460.3	4508.3	4294.2	4335.2	4375.4	4498.9	4483.7	4445.9	1.00108096019085	0.854199744568369	0.00155865363715296	Nonsignificant	0.969494557924557	0.0106372277505021	-0.0446952948299622	Nonsignificant	2	Molecular Function:ARF guanyl-nucleotide exchange factor activity (GO:0005086),Biological Process:regulation of ARF protein signal transduction (GO:0032012)	brefeldin A-inhibited guanine nucleotide-exchange protein	--	ko04144 Endocytosis	Guanine nucleotide exchange factor	U	Intracellular trafficking, secretion, and vesicular transport ;	IPR000904 [Sec7 domain] ; IPR015403 [Sec7, C-terminal] ; IPR032629 [Mon2, dimerisation and cyclophilin-binding domain] ; IPR032691 [Guanine nucleotide exchange factor, N-terminal]	nucleus protein	--
A0A024R7X7	Double-stranded RNA-binding protein Staufen homolog 2	STAU2	8094.5	8202.1	8070.1	7842.9	7989.6	8092.5	8563.2	8312.2	8284.1	1.03253620720081	0.053589042245486	0.0461923724758911	Nonsignificant	0.981872801815593	0.150758961253615	-0.0263919543349329	Nonsignificant	--	--	double-stranded RNA-binding protein Staufen	--	--	Staufen and related double-stranded-RNA-binding proteins	UK	Intracellular trafficking, secretion, and vesicular transport ; Transcription ;	IPR014720 [Double-stranded RNA-binding domain] ; IPR032478 [Staufen, C-terminal]	endoplasmic reticulum protein	--
A0A024R7Y5	Elongin-C	TCEB1	2684.6	2756.6	2816.2	2959.4	2812.2	2905	2864.2	3001.4	2907.8	1.06248940344418	0.0363470953318688	0.0874484528505644	Nonsignificant	1.05076658512365	0.0716226181158783	0.0714422279262939	Nonsignificant	1	Biological Process:ubiquitin-dependent protein catabolic process (GO:0006511)	transcription elongation factor B, polypeptide 1	--	ko04066 HIF-1 signaling pathway ko04120 Ubiquitin mediated proteolysis ko05200 Pathways in cancer ko05211 Renal cell carcinoma	RNA polymerase II transcription elongation factor Elongin/SIII, subunit elongin C	K	Transcription ;	IPR016073 [SKP1 component, POZ domain]	--	--
A0A024R811	Endoribonuclease LACTB2	LACTB2	7564.5	7940.5	7966.2	7997.5	7914.6	7866.4	9346.9	8478.1	8679.3	1.12922645625277	0.0260157372997876	0.175334834695099	Nonsignificant	1.01309264119431	0.491315382991522	0.0187661059066273	Nonsignificant	--	--	--	--	--	Glyoxylase	R	General function prediction only ;	IPR001279 [Metallo-beta-lactamase]	mitochondrion protein	--
A0A024R850	Mitochondrial ribosome recycling factor, isoform CRA_a	MRRF	2136.4	2190	2106.6	2112.5	2203	2071.6	2218.8	2193.3	2151.3	1.02027048033577	0.237826269973425	0.0289516707354828	Nonsignificant	0.992864915280584	0.755385778236034	-0.0103306503581422	Nonsignificant	--	--	ribosome recycling factor	--	--	Ribosome recycling factor	J	Translation, ribosomal structure and biogenesis ;	IPR023584 [Ribosome recycling factor domain]	--	--
A0A024R857	F-box and leucine-rich repeat protein 18, isoform CRA_b	FBXL18	436.3	451.8	436.6	414.5	403.3	393.2	423.8	391	416.7	0.929644447799502	0.0501413563923689	-0.105249046920583	Nonsignificant	0.914169245866989	0.00906100177481549	-0.129466809725215	Nonsignificant	1	Molecular Function:protein binding (GO:0005515)	F-box and leucine-rich repeat protein 18	--	--	--	--	--	IPR001810 [F-box domain]	--	--
A0A024R872	Chromosome 9 open reading frame 88, isoform CRA_a	C9orf88	15466.9	15922	15748	16410.3	15967	15510.2	15813.3	15719.7	16058.9	1.0096527349062	0.414530518608062	0.0138591704259213	Nonsignificant	1.01592383037493	0.439418133804653	0.0227922390591171	Nonsignificant	--	--	--	--	--	--	--	--	--	--	--
A0A024R883	V-type proton ATPase subunit G	ATP6V1G1	788.1	789.8	787.7	807.5	780.1	766.4	846.5	833.3	824.2	1.05850524179912	0.0183211187663625	0.0820284136996565	Nonsignificant	0.995096381467704	0.779432570490282	-0.00709182819451767	Nonsignificant	--	--	V-type H+-transporting ATPase subunit G	--	ko00190 Oxidative phosphorylation ko01100 Metabolic pathways ko04145 Phagosome ko04150 mTOR signaling pathway ko04721 Synaptic vesicle cycle ko04966 Collecting duct acid secretion ko05110 Vibrio cholerae infection ko05120 Epithelial cell signaling in Helicobacter pylori infection ko05323 Rheumatoid arthritis	Vacuolar H+-ATPase V1 sector, subunit G	C	Energy production and conversion ;	--	--	--
A0A024R886	TruB pseudouridine (Psi) synthase homolog 2 (E. coli), isoform CRA_a	TRUB2	319	330.5	311.4	323.9	342.9	309.4	305.7	331.1	322.4	0.998230825267978	0.954303258769906	-0.0025546400816162	Nonsignificant	1.0159225725882	0.671832553645329	0.022790452897844	Nonsignificant	1	Biological Process:RNA processing (GO:0006396)	--	--	--	Predicted pseudouridine synthase	J	Translation, ribosomal structure and biogenesis ;	IPR002501 [Pseudouridine synthase II, N-terminal]	--	--
A0A024R892	Leucine rich repeat containing 8 family, member A, isoform CRA_a	LRRC8A	930.6	943.3	938.3	840	894.2	850.3	863.3	943.3	928.7	0.972654860962947	0.407045796948125	-0.0400001282263948	Nonsignificant	0.919031363345424	0.0111733143250462	-0.121813998366714	Nonsignificant	1	Molecular Function:protein binding (GO:0005515)	volume-regulated anion channel	--	--	FOG: Leucine rich repeat	R	General function prediction only ;	IPR001611 [Leucine-rich repeat] ; IPR021040 [LRRC8, pannexin-like TM region]	cytoplasm protein	--
A0A024R897	Actin-related protein 2/3 complex subunit 5	ARPC5L	4731.3	4843.2	4757	4710.8	4797.6	4652.2	4967.3	4918.1	4917.9	1.03292048983009	0.0139127225784196	0.0467292054685762	Nonsignificant	0.988075218923351	0.351909807371836	-0.0173072212585473	Nonsignificant	4	Cellular Component:Arp2/3 protein complex (GO:0005885),Cellular Component:actin cytoskeleton (GO:0015629),Biological Process:regulation of actin filament polymerization (GO:0030833),Biological Process:Arp2/3 complex-mediated actin nucleation (GO:0034314)	actin related protein 2/3 complex, subunit 5	--	ko04144 Endocytosis ko04666 Fc gamma R-mediated phagocytosis ko04810 Regulation of actin cytoskeleton ko05100 Bacterial invasion of epithelial cells ko05130 Pathogenic Escherichia coli infection ko05131 Shigellosis ko05132 Salmonella infection	Actin-related protein Arp2/3 complex, subunit ARPC5	Z	Cytoskeleton ;	IPR006789 [Actin-related protein 2/3 complex subunit 5]	cytoskeleton protein	--
A0A024R8A0	Rab9 effector protein with kelch motifs isoform 1	RABEPK	556.6	613.3	556.8	579	536.7	528.4	531.4	541	591.4	0.963572131812127	0.473084773345529	-0.053535425966272	Nonsignificant	0.952163085654717	0.324392570280387	-0.0707193966539028	Nonsignificant	1	Molecular Function:protein binding (GO:0005515)	Rab9 effector protein with kelch motifs	--	--	Kelch repeat-containing proteins	R	General function prediction only ;	IPR006652 [Kelch repeat type 1] ; IPR011498 [Kelch repeat type 2]	cytoplasm protein	--
A0A024R8A7	HCG31253, isoform CRA_a	hCG_31253	6777.1	6957.3	6904.7	6764.2	6909.5	7010.7	7206.4	6879.8	7194.5	1.03108662683935	0.148198661229152	0.0441655459566995	Nonsignificant	1.0021948631481	0.87397152953025	0.00316304821863233	Nonsignificant	1	Molecular Function:RNA binding (GO:0003723)	far upstream element-binding protein	--	--	K-homology type RNA binding proteins	A	RNA processing and modification ;	IPR004088 [K Homology domain, type 1]	cytoplasm protein	--
A0A024R8D4	Mitochondrial ribosomal protein S2, isoform CRA_a	MRPS2	2360.9	2238.5	2072.6	2045.6	2153	2144.9	2011.2	2368.5	2147.5	0.978297362110312	0.73594072911274	-0.0316550431702933	Nonsignificant	0.950764388489209	0.292429077433141	-0.0728402276947057	Nonsignificant	4	Molecular Function:structural constituent of ribosome (GO:0003735),Cellular Component:intracellular (GO:0005622),Cellular Component:ribosome (GO:0005840),Biological Process:translation (GO:0006412)	small subunit ribosomal protein S2	--	ko03010 Ribosome	Mitochondrial/chloroplast ribosomal protein S2	J	Translation, ribosomal structure and biogenesis ;	IPR001865 [Ribosomal protein S2]	mitochondrion protein	--
A0A024R8D5	Glutathione transferase	hCG_30600	111.6	113.7	119.4	89.5	99.3	102.2	91.5	47.7	47.9	0.542790832608065	0.0655960420755785	-0.881531740126485	Nonsignificant	0.844212358572672	0.0163552751014537	-0.244322145571623	Nonsignificant	--	--	microsomal prostaglandin-E synthase 1	5.3.99.3	ko00590 Arachidonic acid metabolism ko01100 Metabolic pathways	--	--	--	IPR001129 [Membrane-associated, eicosanoid/glutathione metabolism (MAPEG) protein]	--	--
A0A024R8E4	Chromosome 9 open reading frame 32, isoform CRA_a	C9orf32	3745.1	3964.2	3964	3962.7	3949.7	3821	3799.2	3849.8	4011.7	0.998920613708206	0.9675851077577	-0.00155806627942033	Nonsignificant	1.0051485012807	0.826987305350194	0.00740866183636645	Nonsignificant	2	Biological Process:N-terminal protein amino acid methylation (GO:0006480),Molecular Function:methyltransferase activity (GO:0008168)	protein N-terminal methyltransferase	2.1.1.244	--	Hydroxyindole-O-methyltransferase and related SAM-dependent methyltransferases	R	General function prediction only ;	IPR008576 [Alpha-N-methyltransferase NTM1]	--	--
A0A024R8G6	Sjogrens syndrome nuclear autoantigen 1, isoform CRA_a	SSNA1	614	624.2	582.6	582.8	578.2	603.5	622.9	582.7	583	0.98231546572935	0.589048955094617	-0.025741681594257	Nonsignificant	0.969079525483304	0.271888096064585	-0.0453130326394956	Nonsignificant	--	--	sjoegren syndrome nuclear autoantigen 1	--	--	--	--	--	--	--	--
A0A024R8I2	Ubiquitin-associated domain-containing protein 1	UBADC1	792.2	781.5	757.7	821.1	780.7	784.8	769.2	791.4	764.1	0.99712619027194	0.873837301582046	-0.0041519999336835	Nonsignificant	1.02367676074462	0.32452779190465	0.0337602375168278	Nonsignificant	--	--	Kip1 ubiquitination-promoting complex protein 2	--	--	--	--	--	IPR015940 [Ubiquitin-associated domain]	cytoplasm protein	--
A0A024R8I8	Chromosome 9 open reading frame 140, isoform CRA_a	C9orf140	1093.6	1069.1	1095.7	1033.1	1064.6	1083.9	1030.1	1045.8	1025.5	0.951816842622146	0.00762551797784998	-0.0712441113361541	Nonsignificant	0.976430149766757	0.208517064378713	-0.0344112521982033	Nonsignificant	--	--	--	--	--	--	--	--	--	--	--
A0A024R8L0	Mitochondrial ribosomal protein S7, isoform CRA_a	MRPS7	3302.7	3105.4	3054.3	3085	3148.3	3186.2	2966	3377.2	3135.4	1.00171203922895	0.971350586557147	0.00246783858944333	Nonsignificant	0.995466266486304	0.868898152967429	-0.00655566693506296	Nonsignificant	--	--	small subunit ribosomal protein S7	--	ko03010 Ribosome	Ribosomal protein S7	J	Translation, ribosomal structure and biogenesis ;	IPR023798 [Ribosomal protein S7 domain]	--	--
A0A024R8L1	WW domain binding protein 2, isoform CRA_a	WBP2	2732.2	2653.5	2645.9	2518	2661.7	2562.7	2541	2623.1	2626.6	0.970005976393247	0.110433705889087	-0.0439344588387947	Nonsignificant	0.963992230688779	0.129658920131728	-0.0529065758096542	Nonsignificant	--	--				WW domain binding protein WBP-2, contains GRAM domain	T	Signal transduction mechanisms ;	IPR004182 [GRAM domain]	--	--
A0A024R8M0	Guanine nucleotide binding protein (G protein), alpha 13, isoform CRA_a	GNA13	4028.8	4028.1	3997	3987.9	4054.8	3974	3937.9	4120	4010.1	1.00116974589137	0.93478923838171	0.00168660034187446	Nonsignificant	0.996913861903616	0.670523900655665	-0.0044592405879961	Nonsignificant	5	Molecular Function:GTPase activity (GO:0003924),Molecular Function:signal transducer activity (GO:0004871),Biological Process:G-protein coupled receptor signaling pathway (GO:0007186),Molecular Function:guanyl nucleotide binding (GO:0019001),Molecular Function:G-protein beta/gamma-subunit complex binding (GO:0031683)	guanine nucleotide-binding protein subunit alpha-13	--	ko04022 cGMP-PKG signaling pathway ko04071 Sphingolipid signaling pathway ko04072 Phospholipase D signaling pathway ko04270 Vascular smooth muscle contraction ko04371 Apelin signaling pathway ko04611 Platelet activation ko04730 Long-term depression ko04810 Regulation of actin cytoskeleton ko05200 Pathways in cancer	G-protein alpha subunit (small G protein superfamily)	DT	Cell cycle control, cell division, chromosome partitioning ; Signal transduction mechanisms ;	IPR001019 [Guanine nucleotide binding protein (G-protein), alpha subunit]	lysosome protein	--
A0A024R8N4	HCG1776081, isoform CRA_a	hCG_1776081	186.6	174.8	175.2	171.4	176.1	171.1	193.3	194.6	143.2	0.989750279537831	0.920966586288909	-0.0148635251676962	Nonsignificant	0.966455460305628	0.225734311429178	-0.0492248484072265	Nonsignificant	1	Molecular Function:metal ion binding (GO:0046872)	--	--	--	CCCH-type Zn-finger protein	R	General function prediction only ;	IPR000571 [Zinc finger, CCCH-type]	--	--
A0A024R8Q8	Chromosome 17 open reading frame 56, isoform CRA_d	C17orf56	126.1	122.2	142.5	157.9	131.1	141.1	128	135.6	134.6	1.01893551688843	0.729913479650759	0.0270627537521174	Nonsignificant	1.10056294779939	0.2599969523368	0.138241663976265	Nonsignificant	--	--	--	--	--	--	--	--	--	--	--
A0A024R8R0	SAP30 binding protein, isoform CRA_a	SAP30BP	909.5	917.3	870.1	836.2	874.6	867.2	812	870.2	833.3	0.932737587600578	0.054227421783296	-0.100456838372502	Nonsignificant	0.955912343802143	0.102117078457651	-0.0650497642963536	Nonsignificant	--	--	--	--	--	Transcriptional regulator	K	Transcription ;	IPR012479 [SAP30-binding protein]	--	--
A0A024R8S5	Protein disulfide-isomerase	P4HB	60606.3	61707.3	60161.7	61211.7	61332.8	61447.6	61871.9	60457.6	59082.1	0.994170717899902	0.721605263511475	-0.00843448382443524	Nonsignificant	1.00831235789173	0.385895377854473	0.0119426302806149	Nonsignificant	1	Biological Process:cell redox homeostasis (GO:0045454)	protein disulfide-isomerase A1	5.3.4.1	ko04141 Protein processing in endoplasmic reticulum	Protein disulfide isomerase (prolyl 4-hydroxylase beta subunit)	O	Posttranslational modification, protein turnover, chaperones ;	IPR013766 [Thioredoxin domain]	endoplasmic reticulum protein	--
A0A024R8T9	Synaptogyrin	SYNGR2	3764.4	3547.4	3589.4	3460.3	3586.1	3559.9	3734.6	3700.5	3443	0.997880967232965	0.949178292419605	-0.00306036171423488	Nonsignificant	0.972947932337724	0.269259743725392	-0.0395654941647341	Nonsignificant	1	Cellular Component:membrane (GO:0016020)	--	--	--	Synaptic vesicle protein Synaptogyrin involved in regulation of Ca2+-dependent exocytosis	TU	Signal transduction mechanisms ; Intracellular trafficking, secretion, and vesicular transport ;	IPR008253 [Marvel domain]	--	--
A0A024R8U8	Calcium activated nucleotidase 1, isoform CRA_b	CANT1	1424.5	1330.6	1269.7	1322.9	1378.3	1341.6	1076.6	1356.2	1290.4	0.925064599483204	0.352569764082743	-0.112373978880154	Nonsignificant	1.00447227191413	0.906309860589996	0.00643773955741103	Nonsignificant	2	Molecular Function:calcium ion binding (GO:0005509),Molecular Function:nucleoside-diphosphatase activity (GO:0017110)	soluble calcium-activated nucleotidase 1	3.6.1.6	ko00230 Purine metabolism ko00240 Pyrimidine metabolism	Cell surface ATP diphosphohydrolase Apyrase	F	Nucleotide transport and metabolism ;	IPR009283 [Apyrase]	Golgi apparatus protein	--
A0A024R8V0	Septin 9, isoform CRA_a	SEPT9	20665.7	21091.4	21619.7	21541.6	21405	21269.9	22126.9	20350.5	20900.4	1.00001577864455	0.999578516222964	2.27635926570568e-05	Nonsignificant	1.01324932782974	0.384440548534477	0.0189892183287266	Nonsignificant	1	Molecular Function:GTP binding (GO:0005525)	septin 3/9/12	--	ko05100 Bacterial invasion of epithelial cells	Septin CDC10 and related P-loop GTPases	DTZ	Cell cycle control, cell division, chromosome partitioning ; Signal transduction mechanisms ; Cytoskeleton ;	IPR030379 [Septin-type guanine nucleotide-binding (G) domain]	nucleus protein	--
A0A024R8X4	Fe2OG dioxygenase domain-containing protein (Fragment)	FLJ22222	510	504.2	475.4	497.7	453.9	464.8	512	496.1	481.6	1.000067132116	0.99819354928047	9.6847920077396e-05	Nonsignificant	0.950859291084855	0.223722542938963	-0.0726962291678775	Nonsignificant	2	Molecular Function:oxidoreductase activity (GO:0016491),Biological Process:oxidation-reduction process (GO:0055114)	--	--	--	--	--	--	IPR005123 [Oxoglutarate/iron-dependent dioxygenase]	Golgi apparatus protein	--
A0A024R8Y0	Cell division cycle associated 1, isoform CRA_a	CDCA1	3524.9	3518.6	3411.3	3085.2	3291.3	3323.1	3223.5	3170.8	3262.6	0.923680988636798	0.00425610903293572	-0.114533420278842	Nonsignificant	0.927765237020316	0.0389201177635029	-0.108168304873335	Nonsignificant	1	Biological Process:mitotic nuclear division (GO:0007067)	kinetochore protein Nuf2	--	--	Centromere-associated protein NUF2	D	Cell cycle control, cell division, chromosome partitioning ;	IPR005549 [Kinetochore protein Nuf2]	nucleus protein	--
A0A024R943	Epididymis secretory sperm binding protein	TOR3A	1168.4	1131.1	1106.7	1089.7	1073.7	1072	1082.8	1145.5	1123.8	0.984117198050613	0.52135302276558	-0.0230979592231203	Nonsignificant	0.949856144677353	0.0388771543948206	-0.0742190604707983	Nonsignificant	1	Molecular Function:ATP binding (GO:0005524)	--	--	--	ATPase of the AAA+ superfamily	R	General function prediction only ;	IPR010448 [Torsin]	endoplasmic reticulum protein	--
A0A024R949	Acyl-CoA-binding domain-containing protein 6	ACBD6	1216.4	1290.7	1299.6	1244.3	1241.2	1244.6	1419.2	1266.9	1260.9	1.03685606956156	0.466153645119329	0.0522156413629651	Nonsignificant	0.979877584259332	0.435166527372016	-0.0293265697547728	Nonsignificant	1	Molecular Function:fatty-acyl-CoA binding (GO:0000062)	--	--	--	Acyl-CoA-binding protein	I	Lipid transport and metabolism ;	IPR000582 [Acyl-CoA-binding protein, ACBP] ; IPR020683 [Ankyrin repeat-containing domain]	cytoplasm protein	--
A0A024R977	ADP-ribosylation factor-like 8A, isoform CRA_a	ARL8A	1623.9	1569.5	1558.8	1682	1668.7	1699.7	1427	1722.2	1746.2	1.03013341189344	0.671807394904197	0.0428311919842389	Nonsignificant	1.06274988426413	0.0107811700700735	0.0878021018643383	Nonsignificant	1	Molecular Function:GTP binding (GO:0005525)	ADP-ribosylation factor-like protein 8	--	--	GTP-binding ADP-ribosylation factor-like protein	R	General function prediction only ;	IPR006689 [Small GTPase superfamily, ARF/SAR type]	endosome protein	--
A0A024R983	TROVE domain family, member 2, isoform CRA_b	TROVE2	5950.4	6003.1	6056.4	6062.7	5937.7	5959.1	6056.9	6124.2	6217.4	1.02157702152705	0.0806167202463405	0.030797979779542	Nonsignificant	0.997201539153466	0.750207888095958	-0.00404298529565604	Nonsignificant	1	Molecular Function:RNA binding (GO:0003723)	60 kDa SS-A/Ro ribonucleoprotein	--	ko05322 Systemic lupus erythematosus	Uncharacterized conserved protein	S	Function unknown ;	IPR008858 [TROVE domain]	cytoplasm protein	--
A0A024R9B7	Cytochrome c oxidase subunit 6C	COX6C	1232.8	1203.2	1125.7	1048	1123.6	1079.3	1112.7	1261.6	1248.2	1.01707050004211	0.74134985480872	0.0244196856221126	Nonsignificant	0.912738299126821	0.0555494913981652	-0.131726825776543	Nonsignificant	--	--	cytochrome c oxidase subunit 6c	--	ko00190 Oxidative phosphorylation ko01100 Metabolic pathways ko04260 Cardiac muscle contraction ko04932 Non-alcoholic fatty liver disease (NAFLD) ko05010 Alzheimer's disease ko05012 Parkinson's disease ko05016 Huntington's disease	--	--	--	--	mitochondrion protein	--
A0A024R9D2	Metadherin, isoform CRA_a	MTDH	14907.6	14609.6	14378.4	14221.3	14329.7	14416.7	15148.2	14729.3	14535.3	1.01178250211866	0.507262326897905	0.0168991943419126	Nonsignificant	0.978861207045809	0.131076820272759	-0.0308237806169198	Nonsignificant	3	Biological Process:negative regulation of apoptotic process (GO:0043066),Biological Process:positive regulation of I-kappaB kinase/NF-kappaB signaling (GO:0043123),Biological Process:positive regulation of angiogenesis (GO:0045766)	--	--	--	--	--	--	IPR031402 [Protein LYRIC]	--	--
A0A024R9D3	60S ribosomal protein L30	RPL30	11871.6	11097.3	11249.6	11332.6	11919.2	12053.1	10084.6	11786.3	12572.3	1.0065666233178	0.927323261159707	0.00944266550236092	Nonsignificant	1.03174890775458	0.326427875936002	0.0450919110584066	Nonsignificant	--	--	large subunit ribosomal protein L30e	--	ko03010 Ribosome	60S ribosomal protein L30	J	Translation, ribosomal structure and biogenesis ;	IPR004038 [Ribosomal protein L7Ae/L30e/S12e/Gadd45]	--	--
A0A024R9D4	Transmembrane protein 74, isoform CRA_a	TMEM74	926.3	978.4	992.6	1042.6	992.8	1092.2	1151.4	834.7	1251.7	1.11752321126566	0.422898026602902	0.160304796894137	Nonsignificant	1.07948779898526	0.0937703959624944	0.110346937253024	Nonsignificant	--	--	--	--	--	--	--	--	--	--	--
A0A024R9D7	2,4-dienoyl CoA reductase 1, mitochondrial, isoform CRA_b	DECR1	12927.6	12886.5	13066.1	12979.9	12808.8	12790.9	12852.4	12937.9	12875.8	0.994493341083636	0.30017809953136	-0.00796638377583234	Nonsignificant	0.992268558289309	0.284338435193382	-0.0111974548438343	Nonsignificant	--	--	2,4-dienoyl-CoA reductase, mitochondrial	1.3.1.34	--	Reductases with broad range of substrate specificities	R	General function prediction only ;	--	mitochondrion protein	--
A0A024R9D8	Sperm associated antigen 1, isoform CRA_b	SPAG1	653.1	663.5	629.2	688.8	681	652.2	582.1	654.2	653	0.970963100010279	0.50753694985537	-0.0425116256525069	Nonsignificant	1.03916127042862	0.167090646758392	0.0554195676134144	Nonsignificant	1	Molecular Function:protein binding (GO:0005515)	sperm-associated antigen 1	--	--	FOG: TPR repeat	R	General function prediction only ;	IPR001440 [Tetratricopeptide repeat 1] ; IPR019734 [Tetratricopeptide repeat] ; IPR025986 [RNA-polymerase II-associated protein 3-like, C-terminal domain]	cytoplasm protein	--
A0A024R9G0	Polymerase (RNA) II (DNA directed) polypeptide K, 7.0kDa, isoform CRA_a	POLR2K	402.3	392.6	381	403.8	417.8	432.3	338	402.9	363.6	0.939280551067268	0.296754731958163	-0.0903719581151508	Nonsignificant	1.06633217110298	0.0646581254068021	0.092656919292724	Nonsignificant	2	Molecular Function:DNA binding (GO:0003677),Molecular Function:DNA-directed 5'-3' RNA polymerase activity (GO:0003899)	DNA-directed RNA polymerases I, II, and III subunit RPABC4	--	ko00230 Purine metabolism ko00240 Pyrimidine metabolism ko01100 Metabolic pathways ko03020 RNA polymerase ko04623 Cytosolic DNA-sensing pathway ko05016 Huntington's disease ko05169 Epstein-Barr virus infection	DNA-directed RNA polymerase, subunit RPB7.0	K	Transcription ;	IPR006591 [RNA polymerase archaeal subunit P/eukaryotic subunit RPABC4]	--	--
A0A024R9G3	Derlin	DERL1	1351.1	1198.1	1065.7	1031.3	1123.3	1109.6	982.1	1240.2	1086.5	0.915322692190655	0.411676718614326	-0.1276476472824	Nonsignificant	0.902984868184459	0.251568173127678	-0.147226283015286	Nonsignificant	--	--	Derlin-1	--	ko04141 Protein processing in endoplasmic reticulum ko05014 Amyotrophic lateral sclerosis (ALS)	Predicted membrane protein	S	Function unknown ;	--	endoplasmic reticulum protein	--
A0A024R9G4	Family with sequence similarity 49, member B, isoform CRA_a	FAM49B	7093.5	7262.2	7229.9	7414.9	7205	7094.1	7510.5	7273.4	6981.1	1.00831109628641	0.730096792085875	0.0119408251724535	Nonsignificant	1.00594841005115	0.710448322445925	0.00855631859088548	Nonsignificant	--	--	--	--	--	Uncharacterized conserved protein	S	Function unknown ;	IPR009828 [Protein of unknown function DUF1394]	--	--
A0A024R9J0	RAD21 homolog (S. pombe), isoform CRA_a	RAD21	8159.1	7815.4	7636.7	7418	7657.7	7755	6902	7813.3	7420.5	0.937512705834519	0.182375275464255	-0.0930898518365632	Nonsignificant	0.966943653859186	0.228386060259189	-0.0484962720584321	Nonsignificant	2	Cellular Component:nuclear chromosome (GO:0000228),Molecular Function:protein binding (GO:0005515)	cohesin complex subunit SCC1	--	ko04110 Cell cycle	Sister chromatid cohesion complex Cohesin, subunit RAD21/SCC1	D	Cell cycle control, cell division, chromosome partitioning ;	IPR006909 [Rad21/Rec8-like protein, C-terminal, eukaryotic] ; IPR006910 [Rad21/Rec8-like protein, N-terminal]	nucleus protein	--
A0A024R9J7	Sister chromatid cohesion protein DCC1	DCC1	691.9	686.4	674.8	698.2	669.4	647.5	682.5	645.7	626.9	0.952267303102625	0.128505100888773	-0.0705614974770058	Nonsignificant	0.981491403243875	0.460279452011241	-0.0269524635196498	Nonsignificant	--	--	sister chromatid cohesion protein DCC1	--	--	Uncharacterized conserved protein	D	Cell cycle control, cell division, chromosome partitioning ;	IPR019128 [Sister chromatid cohesion protein Dcc1]	--	--
A0A024R9K5	Zinc finger, FYVE domain containing 19, isoform CRA_e	ZFYVE19	711.1	706.9	696.7	658.2	638	709.2	796	710.2	710.5	1.04823379202724	0.355610977004851	0.0679605231557285	Nonsignificant	0.948314181680617	0.167117675631948	-0.0765629838027234	Nonsignificant	--	--	--	--	--	Membrane trafficking and cell signaling protein HRS, contains VHS and FYVE domains	TU	Signal transduction mechanisms ; Intracellular trafficking, secretion, and vesicular transport ;	--	--	--
A0A024R9K7	ER membrane protein complex subunit 7	C15orf24	896.8	863.1	862.1	882.4	928.1	964.1	716.3	902.5	844.5	0.939473684210526	0.399699846100206	-0.0900753443018481	Nonsignificant	1.0581998474447	0.124662180654489	0.081612114871883	Nonsignificant	--	--	--	--	--	Predicted membrane protein	S	Function unknown ;	IPR019008 [Domain of unknown function DUF2012]	--	--
A0A024R9L1	RNA helicase aquarius	AQR	3119	3083.8	3026.8	2913.3	3003.3	3005.7	2916.8	3165.2	3070.8	0.991678945999827	0.756878264501749	-0.0120549682097757	Nonsignificant	0.966704949293577	0.0650367221581657	-0.0488524669681263	Nonsignificant	--	--	intron-binding protein aquarius	--	ko03040 Spliceosome	DEAD box containing helicases	L	Replication, recombination and repair ;	IPR032174 [Intron-binding protein aquarius, N-terminal]	cytoplasm protein	--
A0A024R9M9	Calcium binding protein P22, isoform CRA_a	CHP	4675.9	4597.6	4880.5	4838.1	4501.9	4418.1	4852.3	4952.4	4815.7	1.03295181574113	0.172453607359419	0.0467729581597648	Nonsignificant	0.972029108379257	0.438595812823222	-0.0409285774702855	Nonsignificant	1	Molecular Function:calcium ion binding (GO:0005509)	calcineurin B homologous protein 1	--	--	Ca2+/calmodulin-dependent protein phosphatase (calcineurin subunit B), EF-Hand superfamily protein	T	Signal transduction mechanisms ;	IPR002048 [EF-hand domain]	Golgi apparatus protein	--
A0A024R9N6	EH-domain containing 4, isoform CRA_a	EHD4	13111.5	12927.4	12986.9	13274.5	13380.7	13084.3	11512	12352.1	12096.5	0.921457087362719	0.015930922545571	-0.1180111143711	Nonsignificant	1.01828790184955	0.0805878550415164	0.0261455141132168	Nonsignificant	1	Molecular Function:protein binding (GO:0005515)	EH domain-containing protein 4	--	ko04144 Endocytosis	Endocytosis/signaling protein EHD1	TU	Signal transduction mechanisms ; Intracellular trafficking, secretion, and vesicular transport ;	IPR000261 [EH domain] ; IPR022812 [Dynamin superfamily] ; IPR031692 [EH domain-containing protein, N-terminal]	plasma membrane protein	--
A0A024R9P6	Family with sequence similarity 82, member C, isoform CRA_a	FAM82C	2883.4	2836.3	2769.5	2823.6	2872.4	2832.7	2474.7	2821.4	2820.4	0.956097158742873	0.359157027400827	-0.0647708623359304	Nonsignificant	1.00465297083353	0.735040867966358	0.00669724894992147	Nonsignificant	--	--	--	--	--	--	--	--	--	nucleus protein	--
A0A024R9R3	Vacuolar protein sorting-associated protein 18 homolog	VPS18	1887.9	1833.8	1877	1693	1816	1774.3	1773.8	1799.6	1780.3	0.956239841391752	0.0110240021270839	-0.064555578575458	Nonsignificant	0.943665493775341	0.0571444774300407	-0.0836525446165471	Nonsignificant	2	Biological Process:intracellular protein transport (GO:0006886),Biological Process:vesicle-mediated transport (GO:0016192)	vacuolar protein sorting-associated protein 18	--		Vacuolar sorting protein PEP3/VPS18	U	Intracellular trafficking, secretion, and vesicular transport ;	IPR000547 [Clathrin, heavy chain/VPS, 7-fold repeat] ; IPR007810 [Pep3/Vps18/deep orange]	lysosome protein	--
A0A024R9V3	KIAA0746 protein, isoform CRA_a	KIAA0746	435	441.9	447	433	452	457.6	407.8	486.5	413	0.987461288616965	0.848549439521633	-0.0182039034849767	Nonsignificant	1.01412493390739	0.490305221927891	0.0202353943785924	Nonsignificant	--	--	--	--	--	Extracellular protein SEL-1 and related proteins	MOT	Cell wall/membrane/envelope biogenesis ; Posttranslational modification, protein turnover, chaperones ; Signal transduction mechanisms ;	IPR006597 [Sel1-like repeat]	endoplasmic reticulum protein	--
A0A024R9W0	Lipoyl synthase, mitochondrial	LIAS	942	937.1	892.5	918.1	877.5	886.8	1007.5	901.5	938.7	1.02745706451147	0.506597123647926	0.0390781076679375	Nonsignificant	0.967816423726367	0.210734384937738	-0.0471946731064836	Nonsignificant	2	Molecular Function:catalytic activity (GO:0003824),Molecular Function:iron-sulfur cluster binding (GO:0051536)	lipoyl synthase	2.8.1.8	ko00785 Lipoic acid metabolism ko01100 Metabolic pathways	Lipoate synthase	H	Coenzyme transport and metabolism ;	IPR007197 [Radical SAM] ; IPR031691 [Lipoyl synthase, N-terminal]	--	--
A0A024R9W5	HECT-type E3 ubiquitin transferase	HUWE1	12682.4	13515.5	13971.3	13525.1	13087.4	13020.9	15118.6	13325.8	13792.4	1.05147227228822	0.352931115867422	0.0724108061707703	Nonsignificant	0.986661422184161	0.684992977150171	-0.0193729933220104	Nonsignificant	1	Molecular Function:ubiquitin-protein transferase activity (GO:0004842)	E3 ubiquitin-protein ligase HUWE1	2.3.2.26	ko04120 Ubiquitin mediated proteolysis	E3 ubiquitin-protein ligase/Putative upstream regulatory element binding protein	OK	Posttranslational modification, protein turnover, chaperones ; Transcription ;	IPR000569 [HECT domain] ; IPR004170 [WWE domain] ; IPR010309 [E3 ubiquitin ligase, domain of unknown function DUF908] ; IPR010314 [E3 ubiquitin ligase, domain of unknown function DUF913] ; IPR015940 [Ubiquitin-associated domain] ; IPR025527 [Domain of unknown function DUF4414]	endoplasmic reticulum protein	--
A0A024R9Z6	Ankyrin repeat and MYND domain containing 2, isoform CRA_b	ANKMY2	1594.9	1618.8	1702.8	1666.2	1635	1606.3	1741.2	1620.9	1634.9	1.01637343638767	0.620845019097108	0.0234305751786717	Nonsignificant	0.998169429472185	0.939288006782988	-0.00264337520368284	Nonsignificant	--	--	--	--	--	MYND Zn-finger and ankyrin repeat protein	R	General function prediction only ;	IPR002893 [Zinc finger, MYND-type] ; IPR020683 [Ankyrin repeat-containing domain]	nucleus protein	--
A0A024RA49	Anillin, actin binding protein (Scraps homolog, Drosophila), isoform CRA_e	ANLN	16377.7	16773	16883.6	15778.3	15515.3	15077.2	17109.6	14969.8	15414.4	0.949224831765409	0.274750748060945	-0.0751782528929851	Nonsignificant	0.926780228763069	0.00880514471349564	-0.109700827734395	Nonsignificant	--	--	actin-binding protein anillin	--	--	Actin binding protein Anillin	DZ	Cell cycle control, cell division, chromosome partitioning ; Cytoskeleton ;	IPR001849 [Pleckstrin homology domain] ; IPR012966 [Anillin homology domain] ; IPR031970 [Anillin, N-terminal domain]	nucleus protein	--
A0A024RA81	5-nucleotidase	NT5C3	3774.4	3720.7	3689.3	3595.5	3743.6	3575.2	3827	3702	3637.2	0.998372733450163	0.925553033430626	-0.0023495615820308	Nonsignificant	0.975850291477415	0.199259700089159	-0.0352682588918919	Nonsignificant	3	Molecular Function:magnesium ion binding (GO:0000287),Cellular Component:cytoplasm (GO:0005737),Molecular Function:5'-nucleotidase activity (GO:0008253)	5'-nucleotidase	3.1.3.5	ko00230 Purine metabolism ko00240 Pyrimidine metabolism ko00760 Nicotinate and nicotinamide metabolism ko01100 Metabolic pathways	Uncharacterized conserved protein	S	Function unknown ;	IPR006434 [Pyrimidine 5'-nucleotidase, eukaryotic]	--	--
A0A024RAC5	Epididymis secretory sperm binding protein	RCC2	12508.3	12800.1	12854.5	12464.9	12434.7	12711.8	12659.1	12403.1	13036.1	0.998307256524006	0.924324326869813	-0.00244418188890695	Nonsignificant	0.98554879215154	0.255866704736336	-0.0210007974871372	Nonsignificant	--	--	--	--	--	Uncharacterized conserved protein, contains RCC1 domain	S	Function unknown ;	IPR000408 [Regulator of chromosome condensation, RCC1]	Golgi apparatus protein	--
A0A024RAC6	Elongin-A	TCEB3	2210.6	2057.5	2023.5	2007	2035.8	2033.4	1968.4	2066.8	2127.4	0.979496471485791	0.591757204420968	-0.0298877995145822	Nonsignificant	0.965763875643716	0.285412044275044	-0.0502575943135936	Nonsignificant	2	Cellular Component:nucleus (GO:0005634),Cellular Component:integral component of membrane (GO:0016021)	transcription elongation factor B, polypeptide 3	--	--	RNA polymerase II transcription elongation factor Elongin/SIII, subunit elongin A	K	Transcription ;	IPR010684 [RNA polymerase II transcription factor SIII, subunit A] ; IPR017923 [Transcription factor IIS, N-terminal]	nucleus protein	--
A0A024RAC7	Multifunctional fusion protein	ALDH4A1	5948.7	5813.5	5772	5761.3	5835.6	5847.8	6037.7	5987.5	5841.2	1.01894583157486	0.236074165780187	0.0270773580832023	Nonsignificant	0.994895689566676	0.644066325074219	-0.00738282152615553	Nonsignificant	3	Biological Process:metabolic process (GO:0008152),Molecular Function:oxidoreductase activity (GO:0016491),Biological Process:oxidation-reduction process (GO:0055114)	1-pyrroline-5-carboxylate dehydrogenase	1.2.1.88	ko00250 Alanine, aspartate and glutamate metabolism ko00330 Arginine and proline metabolism ko01100 Metabolic pathways	Delta-1-pyrroline-5-carboxylate dehydrogenase	E	Amino acid transport and metabolism ;	IPR015590 [Aldehyde dehydrogenase domain]	mitochondrion protein	--
A0A024RAI1	Actin-related protein 3	ACTR3	20925.5	21426.5	21535.7	21526	21109.2	20922.5	21261.2	21333.1	20997.2	0.995363739812202	0.66825415239345	-0.00670426297184024	Nonsignificant	0.994834686488949	0.692967869455789	-0.00747128460517598	Nonsignificant	--	--	actin-related protein 3	--	ko04530 Tight junction	Actin-related protein Arp2/3 complex, subunit Arp3	Z	Cytoskeleton ;	IPR004000 [Actin family]	cytoskeleton protein	--
A0A024RAL3	Zinc finger FYVE domain-containing protein	ZFYVE16	836.8	870.6	901.7	895.8	887	881.3	814	851.2	908.7	0.986508757809206	0.742476818429124	-0.0195962362428089	Nonsignificant	1.02108006592312	0.393924117544093	0.0300959966577664	Nonsignificant	1	Molecular Function:metal ion binding (GO:0046872)	MAD, mothers against decapentaplegic interacting protein	--	ko04144 Endocytosis ko04350 TGF-beta signaling pathway	Smad anchor for receptor activation	V	Defense mechanisms ;	IPR000306 [FYVE zinc finger] ; IPR022557 [Domain of unknown function DUF3480]	cytoplasm protein	--
A0A024RAM2	Glutaredoxin (Thioltransferase), isoform CRA_c	GLRX	721.1	773.3	781.1	789.8	756.6	748.1	786.9	763.4	822.2	1.04262799384751	0.27248502623726	0.0602245009402821	Nonsignificant	1.00834981322786	0.794330200337786	0.0119962204440829	Nonsignificant	3	Molecular Function:electron carrier activity (GO:0009055),Molecular Function:protein disulfide oxidoreductase activity (GO:0015035),Biological Process:cell redox homeostasis (GO:0045454)	glutaredoxin 3	--	--	Glutaredoxin and related proteins	O	Posttranslational modification, protein turnover, chaperones ;	IPR002109 [Glutaredoxin]	cytoplasm protein	--
A0A024RAM4	Microtubule-associated protein 1B, isoform CRA_b	MAP1B	27154	27762.5	28635.3	29197.7	28408.9	27941	30968.6	27031.5	27358.8	1.02162849872774	0.674679803996574	0.0308706752587083	Nonsignificant	1.02388697789874	0.304310463802315	0.0340564717596072	Nonsignificant	--	--	microtubule-associated protein 1	--	--	Microtubule-associated proteins	Z	Cytoskeleton ;	IPR000102 [Neuraxin/MAP1B repeat]	--	--
A0A024RAP0	X-ray repair complementing defective repair in Chinese hamster cells 4, isoform CRA_a	XRCC4	232.7	241.1	236.4	260.9	273.5	261.2	234.7	243.2	272.6	1.05674457899183	0.316213895912019	0.0796267114870791	Nonsignificant	1.12024781751619	0.00408311620763775	0.163817915812772	Nonsignificant	4	Molecular Function:DNA binding (GO:0003677),Cellular Component:nucleus (GO:0005634),Biological Process:double-strand break repair (GO:0006302),Biological Process:DNA recombination (GO:0006310)	DNA-repair protein XRCC4	--	ko03450 Non-homologous end-joining	--	--	--	IPR010585 [DNA repair protein XRCC4]	nucleus protein	--
A0A024RAQ3	Dihydrofolate reductase	DHFR	2404.1	2493	2567.1	2639.5	2508.3	2405.3	2507	2327	2291.6	0.95463679965703	0.239063984559429	-0.0669761439367897	Nonsignificant	1.01191018461456	0.737734457805936	0.0170812446157423	Nonsignificant	4	Molecular Function:dihydrofolate reductase activity (GO:0004146),Biological Process:glycine biosynthetic process (GO:0006545),Biological Process:nucleotide biosynthetic process (GO:0009165),Biological Process:oxidation-reduction process (GO:0055114)	dihydrofolate reductase	1.5.1.3	ko00670 One carbon pool by folate ko00790 Folate biosynthesis ko01100 Metabolic pathways ko01523 Antifolate resistance	Dihydrofolate reductase	H	Coenzyme transport and metabolism ;	IPR001796 [Dihydrofolate reductase domain]	--	--
A0A024RAS3	RNA helicase	hCG_27698	2833.4	2840.3	2758.6	2812.2	2782.6	2748.8	2706.7	2897.2	3039.2	1.02499911056295	0.520266527949986	0.0356226578409929	Nonsignificant	0.989480924540161	0.406914086899885	-0.0152561999810027	Nonsignificant	2	Molecular Function:nucleic acid binding (GO:0003676),Molecular Function:ATP binding (GO:0005524)	ATP-dependent RNA helicase DDX47/RRP3	3.6.4.13	--	ATP-dependent RNA helicase	A	RNA processing and modification ;	IPR001650 [Helicase, C-terminal] ; IPR011545 [DEAD/DEAH box helicase domain]	nucleus protein	--
A0A024RAT6	Pyr_redox_2 domain-containing protein	FLJ22028	235.6	245.7	228.1	220.1	223.4	237.5	195.2	239.2	251.8	0.967296306738088	0.687963376257286	-0.0479702043775343	Nonsignificant	0.959966168593177	0.26889160599903	-0.0589445320357553	Nonsignificant	2	Molecular Function:oxidoreductase activity (GO:0016491),Biological Process:oxidation-reduction process (GO:0055114)	--	--	--	Oxidoreductase	R	General function prediction only ;	IPR023753 [FAD/NAD(P)-binding domain]	--	--
A0A024RAV0	Branched-chain-amino-acid aminotransferase	BCAT1	4656.5	4793.2	4887	5024.1	4851.5	4753.4	5233.5	4900.6	5057.3	1.05961622967629	0.0718334776818888	0.0835418461155453	Nonsignificant	1.02038823439146	0.400349782966608	0.0291181691226443	Nonsignificant	2	Molecular Function:catalytic activity (GO:0003824),Biological Process:metabolic process (GO:0008152)	branched-chain amino acid aminotransferase	2.6.1.42	ko00270 Cysteine and methionine metabolism ko00280 Valine, leucine and isoleucine degradation ko00290 Valine, leucine and isoleucine biosynthesis ko00770 Pantothenate and CoA biosynthesis ko01100 Metabolic pathways ko01210 2-Oxocarboxylic acid metabolism ko01230 Biosynthesis of amino acids	Branched chain aminotransferase BCAT1, pyridoxal phosphate enzymes type IV superfamily	E	Amino acid transport and metabolism ;	IPR001544 [Aminotransferase class IV]	cytoplasm protein	--
A0A024RAV4	Cold shock domain protein A, isoform CRA_b	CSDA	435	415.3	412.5	435.8	447.6	464.3	426.5	479.1	407.8	1.04006968641115	0.494933145211001	0.0566801945891172	Nonsignificant	1.06723154893887	0.0600486196915802	0.0938732204590561	Nonsignificant	1	Molecular Function:DNA binding (GO:0003677)	cold shock domain protein A	--	ko04530 Tight junction	Predicted RNA-binding protein containing PIN domain and invovled in translation or RNA processing	J	Translation, ribosomal structure and biogenesis ;	IPR002059 [Cold-shock protein, DNA-binding]	nucleus protein	CSD
A0A024RAX2	Glutathione transferase	MGST1	1367.4	1249	1229	1156	1305.3	1349.4	1189.6	1595.7	1390	1.08579081499974	0.428465892839524	0.11874618488113	Nonsignificant	0.990976231341343	0.881346483540261	-0.0130776402376628	Nonsignificant	--	--	glutathione S-transferase	2.5.1.18	ko00480 Glutathione metabolism ko00980 Metabolism of xenobiotics by cytochrome P450 ko00982 Drug metabolism - cytochrome P450 ko01524 Platinum drug resistance ko05200 Pathways in cancer ko05204 Chemical carcinogenesis ko05225 Hepatocellular carcinoma ko05418 Fluid shear stress and atherosclerosis	--	--	--	IPR001129 [Membrane-associated, eicosanoid/glutathione metabolism (MAPEG) protein]	--	--
A0A024RAY1	Activating transcription factor 7 interacting protein, isoform CRA_a	ATF7IP	108.1	104	97.3	111	91.8	106.1	112.4	99.2	96.2	0.994828700711054	0.932180342488186	-0.00747996512082527	Nonsignificant	0.998383968972204	0.980958435248388	-0.00233332582139781	Nonsignificant	1	Molecular Function:protein binding (GO:0005515)	--	--	--	--	--	--	IPR003961 [Fibronectin type III] ; IPR031870 [ATF7-interacting protein , protein binding domain]	nucleus protein	--
A0A024RAZ7	Heterogeneous nuclear ribonucleoprotein A1	HNRPA1	11372.6	12019.9	11810.3	11459.3	11498.7	11472.7	12193.4	11491.6	12023.8	1.01437385662504	0.585433793408213	0.0205894686070727	Nonsignificant	0.978067085572738	0.309432832321116	-0.0319946719349827	Nonsignificant	1	Molecular Function:nucleic acid binding (GO:0003676)	heterogeneous nuclear ribonucleoprotein A1/A3	--	ko03040 Spliceosome	FOG: RRM domain	R	General function prediction only ;	IPR000504 [RNA recognition motif domain] ; IPR021662 [Nuclear factor hnRNPA1]	cytoplasm protein	--
A0A024RB14	40S ribosomal protein S26	RPS26	6852.1	6892.3	6815.1	6902.2	7051.6	7211.1	6653.9	7175.2	7297.5	1.02758335562635	0.439470041350552	0.0392554273581863	Nonsignificant	1.02944624139692	0.0931586629675218	0.0418684931123851	Nonsignificant	4	Molecular Function:structural constituent of ribosome (GO:0003735),Cellular Component:intracellular (GO:0005622),Cellular Component:ribosome (GO:0005840),Biological Process:translation (GO:0006412)	small subunit ribosomal protein S26e	--	ko03010 Ribosome	40s ribosomal protein S26	J	Translation, ribosomal structure and biogenesis ;	IPR000892 [Ribosomal protein S26e]	--	--
A0A024RB17	Family with sequence similarity 62 (C2 domain containing), member A, isoform CRA_b	FAM62A	18333.2	17760.7	17420	17729	18045.4	17994.2	15712.1	17731	17248.1	0.947252956708444	0.229681733793007	-0.0781783569895337	Nonsignificant	1.0047595110803	0.779799349965696	0.00685023405098617	Nonsignificant	2	Molecular Function:protein binding (GO:0005515),Molecular Function:lipid binding (GO:0008289)	--	--	--	Ca2+-dependent lipid-binding protein CLB1/vesicle protein vp115/Granuphilin A, contains C2 domain	R	General function prediction only ;	IPR000008 [C2 domain] ; IPR031468 [Synaptotagmin-like mitochondrial-lipid-binding domain]	microsome protein	--
A0A024RB22	SWI/SNF related, matrix associated, actin dependent regulator of chromatin, subfamily c, member 2, isoform CRA_a	SMARCC2	2815.2	2695.3	2676.1	2633	2729.5	2694.3	3028.4	2764.7	2807.5	1.05057044438473	0.210299465785876	0.0711729029506193	Nonsignificant	0.984144822026238	0.451006509358274	-0.0230574636262544	Nonsignificant	1	Molecular Function:protein binding (GO:0005515)	SWI/SNF related-matrix-associated actin-dependent regulator of chromatin subfamily C	--	ko05225 Hepatocellular carcinoma	Chromatin remodeling factor subunit and related transcription factors	B	Chromatin structure and dynamics ;	IPR001005 [SANT/Myb domain] ; IPR007526 [SWIRM domain] ; IPR032448 [SMARCC, SWIRM-associated domain] ; IPR032450 [SMARCC, N-terminal] ; IPR032451 [SMARCC, C-terminal]	nucleus protein	MYB
A0A024RB32	Prostaglandin E synthase 3 (Cytosolic), isoform CRA_a	PTGES3	12780.2	13465.2	13680.7	13952.3	13441	13156.4	14671.5	13010.5	13380.9	1.02847260313429	0.543859787622573	0.0405033632855635	Nonsignificant	1.01561885583616	0.59228098785332	0.0223590852189589	Nonsignificant	--	--	cytosolic prostaglandin-E synthase	5.3.99.3	ko00590 Arachidonic acid metabolism ko01100 Metabolic pathways	HSP90 co-chaperone p23	O	Posttranslational modification, protein turnover, chaperones ;	IPR007052 [CS domain]	cytoplasm protein	--
A0A024RB62	tRNA (guanine-N(7)-)-methyltransferase	METTL1	1673.5	1658.5	1687.7	1676.9	1678.4	1625.1	1676.5	1751.4	1635.5	1.0087056995438	0.698332762810073	0.0125053144429311	Nonsignificant	0.992170846863358	0.537421728885904	-0.0113395280050558	Nonsignificant	2	Biological Process:tRNA modification (GO:0006400),Molecular Function:tRNA (guanine-N7-)-methyltransferase activity (GO:0008176)	tRNA (guanine-N7-)-methyltransferase	2.1.1.33	--	Methyltransferase-like protein	R	General function prediction only ;	IPR003358 [tRNA (guanine-N-7) methyltransferase, Trmb type]	--	--
A0A024RB72	Coatomer subunit zeta	COPZ1	3925.4	3869.7	3786.2	3871.9	3886.7	3777.1	3424.1	3926.3	3878.3	0.969554367817084	0.515694089205639	-0.0446062950793854	Nonsignificant	0.996062618186214	0.78873074568222	-0.00569165369134586	Nonsignificant	--	--	coatomer subunit zeta	--	--	Vesicle coat complex COPI, zeta subunit	U	Intracellular trafficking, secretion, and vesicular transport ;	IPR022775 [AP complex, mu/sigma subunit]	Golgi apparatus protein	--
A0A024RB75	Citrate synthase	CS	15104.6	14927.8	14586	14880.7	15078.4	15187.6	14797	15488.5	15084	1.0168338622631	0.376339497458388	0.0240839804059421	Nonsignificant	1.01184040664838	0.375444104355	0.0169817577261536	Nonsignificant	--	--	citrate synthase	2.3.3.1	ko00020 Citrate cycle (TCA cycle) ko00630 Glyoxylate and dicarboxylate metabolism ko01100 Metabolic pathways ko01200 Carbon metabolism ko01210 2-Oxocarboxylic acid metabolism ko01230 Biosynthesis of amino acids	Citrate synthase	C	Energy production and conversion ;	IPR002020 [Citrate synthase]	mitochondrion protein	--
A0A024RB76	Chromosome 12 open reading frame 31, isoform CRA_a	C12orf31	340.8	375.1	379	331.2	375	384.4	375.1	413.8	429.3	1.11261302402046	0.111300013712833	0.153951898696032	Nonsignificant	0.99607270070326	0.947347876060025	-0.00567705026837069	Nonsignificant	--	--	--	--	--	Uncharacterized conserved protein	S	Function unknown ;	IPR018784 [Learning associated protein 18-like]	--	--
A0A024RB85	Proliferation-associated 2G4, 38kDa, isoform CRA_a	PA2G4	37448.4	36155.1	36373.6	35127.6	36496.6	37417.9	34997.2	37052.5	37450.1	0.995660005582981	0.862035349111179	-0.00627491484133115	Nonsignificant	0.991498230086082	0.708548500962717	-0.01231789777193	Nonsignificant	--	--	--	--	--	Metallopeptidase	R	General function prediction only ;	IPR000994 [Peptidase M24]	nucleus protein	--
A0A024RB87	RAP1B, member of RAS oncogene family, isoform CRA_a	RAP1B	2632.5	2425.2	2385.7	2515.9	2518.2	2544.2	2143.9	2525.3	2420.9	0.95253513179461	0.438905139165424	-0.070155791225059	Nonsignificant	1.01812343821372	0.617214316349034	0.0259124856796576	Nonsignificant	2	Molecular Function:GTP binding (GO:0005525),Biological Process:small GTPase mediated signal transduction (GO:0007264)	Ras-related protein Rap-1B	--	ko04010 MAPK signaling pathway ko04014 Ras signaling pathway ko04015 Rap1 signaling pathway ko04024 cAMP signaling pathway ko04062 Chemokine signaling pathway ko04510 Focal adhesion ko04611 Platelet activation ko04670 Leukocyte transendothelial migration ko04720 Long-term potentiation ko04722 Neurotrophin signaling pathway ko04972 Pancreatic secretion ko05211 Renal cell carcinoma	Ras-related GTPase	R	General function prediction only ;	IPR001806 [Small GTPase superfamily]	cytoplasm protein	--
A0A024RB89	Oligonucleotide/oligosaccharide-binding fold containing 2B, isoform CRA_b	OBFC2B	1110.8	1071.6	1093	1035.4	1074.9	1080.8	1226.5	1166.3	1168.4	1.08725651828784	0.0138322865377338	0.120692358030178	Nonsignificant	0.97426268547353	0.197639164840184	-0.037617283632279	Nonsignificant	1	Molecular Function:nucleic acid binding (GO:0003676)	--	--	--	Predicted nucleic acid binding protein	R	General function prediction only ;	IPR004365 [OB-fold nucleic acid binding domain, AA-tRNA synthetase-type]	--	--
A0A024RBE8	Phosphate carrier protein, mitochondrial	SLC25A3	12657.4	12105.6	11483.2	11536.2	11972.5	11909.2	10891.7	12676.2	12179	0.986224762871694	0.80489565511242	-0.0200116173234481	Nonsignificant	0.977147949302272	0.492005345690276	-0.0333510786864969	Nonsignificant	--	--	solute carrier family 25 (mitochondrial phosphate transporter), member 3	--	--	Mitochondrial phosphate carrier protein	C	Energy production and conversion ;	IPR018108 [Mitochondrial substrate/solute carrier]	mitochondrion protein	--
A0A024RBG3	Mitochondrial ribosomal protein L42, isoform CRA_b	MRPL42	421.1	429	400.5	408.1	427.7	433.8	415.4	435.8	447.6	1.03854150007996	0.273674248696281	0.054558867374954	Nonsignificant	1.0151927075004	0.611161216141868	0.0217536109240477	Nonsignificant	--	--	large subunit ribosomal protein L42	--	--	Uncharacterized conserved protein	S	Function unknown ;	IPR019346 [Ribosomal protein S32, mitochondrial]	mitochondrion protein	--
A0A024RBH2	Cytoskeleton-associated protein 4, isoform CRA_c	CKAP4	41790.2	41343.3	40164.7	40764.8	41665.8	41415.7	40312.3	41458.6	42375.7	1.0068808790396	0.73168330839805	0.00989301265525526	Nonsignificant	1.00444532036964	0.758207371105212	0.00639902929897682	Nonsignificant	--	--	cytoskeleton-associated protein 4	--	ko04141 Protein processing in endoplasmic reticulum	--	--	--	--	--	--
A0A024RBJ3	Anaphase promoting complex subunit 7, isoform CRA_b	ANAPC7	550.3	541.2	521.7	514.9	494.3	537.4	528.6	537.6	519.5	0.982953136622861	0.407889338026492	-0.0248054587624543	Nonsignificant	0.958715596330275	0.213858193378343	-0.0608251926960437	Nonsignificant	1	Molecular Function:protein binding (GO:0005515)	anaphase-promoting complex subunit 7	--	ko04110 Cell cycle ko04114 Oocyte meiosis ko04120 Ubiquitin mediated proteolysis ko04914 Progesterone-mediated oocyte maturation ko05166 HTLV-I infection	Anaphase-promoting complex (APC), subunit 7	DO	Cell cycle control, cell division, chromosome partitioning ; Posttranslational modification, protein turnover, chaperones ;	IPR019734 [Tetratricopeptide repeat]	--	--
A0A024RBK3	60S ribosomal protein L6	RPL6	26017	25771.8	25214.2	23963.2	24579.8	25061.8	26477.8	25908.5	27300.8	1.03485708349025	0.12895360850761	0.0494315414670539	Nonsignificant	0.955869251847331	0.0461976599101819	-0.0651148015889631	Nonsignificant	4	Molecular Function:structural constituent of ribosome (GO:0003735),Cellular Component:intracellular (GO:0005622),Cellular Component:ribosome (GO:0005840),Biological Process:translation (GO:0006412)	large subunit ribosomal protein L6e	--	ko03010 Ribosome	60s ribosomal protein L6	J	Translation, ribosomal structure and biogenesis ;	IPR000915 [60S ribosomal protein L6E] ; IPR005568 [Ribosomal protein L6, N-terminal]	--	--
A0A024RBQ0	Calcium/calmodulin-dependent protein kinase kinase 2, beta, isoform CRA_f	CAMKK2	169	168.5	162.3	151.1	171.8	152.2	143.1	185.5	197.3	1.05222088835534	0.650914622109121	0.0734375953939907	Nonsignificant	0.950580232092837	0.308386520532128	-0.0731196946758598	Nonsignificant	3	Molecular Function:protein kinase activity (GO:0004672),Molecular Function:ATP binding (GO:0005524),Biological Process:protein phosphorylation (GO:0006468)	calcium/calmodulin-dependent protein kinase kinase 2	2.7.11.17	ko04140 Autophagy - animal ko04152 AMPK signaling pathway ko04211 Longevity regulating pathway ko04920 Adipocytokine signaling pathway ko04921 Oxytocin signaling pathway ko05034 Alcoholism	Ca2+/calmodulin-dependent protein kinase kinase beta and related serine/threonine protein kinases	T	Signal transduction mechanisms ;	IPR000719 [Protein kinase domain]	nucleus protein	--
A0A024RBU8	Patatin-like phospholipase domain containing 4, isoform CRA_b	PNPLA4	505.5	516.9	507	514.5	513	501.9	578	492.5	525.4	1.0434811037008	0.467965870255762	0.0614044751082056	Nonsignificant	1	1	0	Nonsignificant	1	Biological Process:lipid metabolic process (GO:0006629)	patatin-like phospholipase domain-containing protein 4	3.1.1.-	ko00830 Retinol metabolism	Adiponutrin and related vesicular transport proteins; predicted alpha/beta hydrolase	U	Intracellular trafficking, secretion, and vesicular transport ;	IPR002641 [Patatin/Phospholipase A2-related]	plasma membrane protein	--
A0A024RBV5	RAB9A, member RAS oncogene family, isoform CRA_a	RAB9A	2655.8	2727.8	2653.4	2586.7	2626.2	2584.4	2532.8	2742.2	2881.5	1.01486873211397	0.721786928084716	0.0212931345283925	Nonsignificant	0.970175438596491	0.0458788519339032	-0.043682438817397	Nonsignificant	2	Molecular Function:GTP binding (GO:0005525),Biological Process:small GTPase mediated signal transduction (GO:0007264)	Ras-related protein Rab-9A	--	ko05162 Measles	Ras-related GTPase	R	General function prediction only ;	IPR001806 [Small GTPase superfamily]	lysosome protein	--
A0A024RBX6	Pirin (Iron-binding nuclear protein), isoform CRA_a	PIR	834.9	903.1	945.3	898.1	892	890.7	1088.3	948.5	982	1.12503260910073	0.102541590126077	0.1699668186033	Nonsignificant	0.999068311407595	0.981707301341078	-0.0013447690622344	Nonsignificant	--	--	uncharacterized protein	--	--	--	--	--	IPR003829 [Pirin, N-terminal domain] ; IPR008778 [Pirin, C-terminal domain]	nucleus protein	--
A0A024RBX8	Adaptor-related protein complex 1, sigma 2 subunit, isoform CRA_d	AP1S2	235.6	241.8	243.6	249.7	235.5	269.5	256.6	261.5	258.6	1.07725381414702	0.00271832007004594	0.107358206493083	Nonsignificant	1.04674063800277	0.33059463027226	0.0659040147418201	Nonsignificant	--	--	AP-1 complex subunit sigma 1/2	--	ko04142 Lysosome	Clathrin adaptor complex, small subunit	U	Intracellular trafficking, secretion, and vesicular transport ;	IPR022775 [AP complex, mu/sigma subunit]	plasma membrane protein	--
A0A024RBZ4	Ankyrin repeat and SOCS box-containing 9, isoform CRA_d	ASB9	201.9	203.1	210.6	216.6	186.8	205.9	172.2	203.1	211.7	0.953541260558804	0.481506645360227	-0.0686327283307957	Nonsignificant	0.989766081871345	0.829383566922058	-0.014840491310901	Nonsignificant	--	--	ankyrin repeat and SOCS box protein 9	--	--	FOG: Ankyrin repeat	R	General function prediction only ;	IPR020683 [Ankyrin repeat-containing domain]	cytoskeleton protein	--
A0A024RC37	Regulation of nuclear pre-mRNA domain-containing protein	P15RS	589.7	508.2	539.5	540.1	560.4	580.7	491.7	596.9	555.2	1.00390863564187	0.958699112142735	0.00562797755146405	Nonsignificant	1.02674972517406	0.61064294468211	0.0380845611566776	Nonsignificant	--	--	--	--	--	Regulator of nuclear mRNA	A	RNA processing and modification ;	IPR006903 [RNA polymerase II-binding domain] ; IPR032337 [Cell-cycle alteration and expression-elevated protein in tumour]	nucleus protein	--
A0A024RC47	Zinc finger protein 24 (KOX 17), isoform CRA_b	ZNF24	851.1	848	763.5	738.1	760.1	815.9	869.4	878.7	804.4	1.03650613173069	0.463535232134514	0.0517286511229611	Nonsignificant	0.939697880289125	0.250584930444999	-0.0897311005101407	Nonsignificant	1	Molecular Function:metal ion binding (GO:0046872)	SCAN domain-containing zinc finger protein	--	--	FOG: Zn-finger	R	General function prediction only ;	IPR003309 [SCAN domain] ; IPR007087 [Zinc finger, C2H2]	nucleus protein	zf-C2H2
A0A024RC48	Polypeptide N-acetylgalactosaminyltransferase	GALNT1	1440.4	1509	1452	1294.9	1430.5	1450.6	1404.9	1467.8	1429.8	0.977529876857364	0.304284197337659	-0.0327872978021508	Nonsignificant	0.948789021674922	0.231402546991682	-0.0758407781598324	Nonsignificant	--	--	polypeptide N-acetylgalactosaminyltransferase	2.4.1.41	ko00512 Mucin type O-glycan biosynthesis ko01100 Metabolic pathways	Polypeptide N-acetylgalactosaminyltransferase	O	Posttranslational modification, protein turnover, chaperones ;	IPR000772 [Ricin B, lectin domain] ; IPR001173 [Glycosyltransferase 2-like]	extracell protein	--
A0A024RC67	Protein regulator of cytokinesis 1, isoform CRA_e	PRC1	3378.6	3355.8	3407	3124.9	3105.3	3152.9	3285.7	3232	3284.4	0.966543080836965	0.00802815007871605	-0.0490940570967971	Nonsignificant	0.925227286173507	0.000236966890064408	-0.112120281305471	Nonsignificant	--	--	protein regulator of cytokinesis 1	--	--	Microtubule-associated protein essential for anaphase spindle elongation	DZ	Cell cycle control, cell division, chromosome partitioning ; Cytoskeleton ;	--	nucleus protein	--
A0A024RC97	Phosphatidylserine synthase	PTDSS2	1075.2	1021.7	960.8	1039.7	1032	1026.8	964.1	1011.2	960.8	0.960231546587304	0.332972785814207	-0.0585457611013886	Nonsignificant	1.01334336265821	0.721355723081003	0.0191231017493385	Nonsignificant	1	Biological Process:phosphatidylserine biosynthetic process (GO:0006659)	phosphatidylserine synthase 2	2.7.8.29	ko00564 Glycerophospholipid metabolism ko01100 Metabolic pathways	Phosphatidylserine synthase	I	Lipid transport and metabolism ;	IPR004277 [Phosphatidyl serine synthase]	--	--
A0A024RCB2	Mitochondrial ribosomal protein L23, isoform CRA_a	MRPL23	1142.9	1046.8	991.1	1026.1	1085.7	1053.5	892.4	1125.9	988.2	0.945202464788732	0.512761195261942	-0.081304703478856	Nonsignificant	0.995127012072435	0.91872916890942	-0.00704742049466694	Nonsignificant	3	Molecular Function:structural constituent of ribosome (GO:0003735),Cellular Component:ribosome (GO:0005840),Biological Process:translation (GO:0006412)	large subunit ribosomal protein L23	--	ko03010 Ribosome	Predicted mitochondrial ribosomal protein L23	J	Translation, ribosomal structure and biogenesis ;	IPR013025 [Ribosomal protein L25/L23]	mitochondrion protein	--
A0A024RCE4	Ras association (RalGDS/AF-6) domain family 7, isoform CRA_a	RASSF7	259.7	241	217.6	229.3	211.6	239.8	209.2	225.3	233.3	0.929695113462342	0.298209563431878	-0.105170422120612	Nonsignificant	0.947654183488793	0.441855809582965	-0.0775674057902344	Nonsignificant	1	Biological Process:signal transduction (GO:0007165)	Ras association domain-containing protein 7/8	--	--	Predicted cell growth/differentiation regulator, contains RA domain	W	Extracellular structures ;	IPR000159 [Ras-associating (RA) domain]	--	--
A0A024RCF9	Armadillo repeat containing, X-linked 3, isoform CRA_a	ARMCX3	469.8	482.8	528.8	478.5	469.2	506.2	441.7	533	531.7	1.01687592817605	0.824103199199277	0.02414366275029	Nonsignificant	0.981436479006345	0.685924246747501	-0.0270331989616863	Nonsignificant	--	--	--	--	--	--	--	--	IPR006911 [Armadillo repeat-containing domain]	endoplasmic reticulum protein	--
A0A024RCR6	Large proline-rich protein BAG6	BAG6	4945.4	5047.6	5103	4936.8	4876.2	4781.6	5291.1	4919.2	5045.3	1.01057233704293	0.676849165481422	0.0151725939174924	Nonsignificant	0.966785903550609	0.0608005899065895	-0.0487316571850795	Nonsignificant	1	Molecular Function:protein binding (GO:0005515)	--	--	--	Ubiquitin-like protein, regulator of apoptosis	O	Posttranslational modification, protein turnover, chaperones ;	IPR000626 [Ubiquitin domain] ; IPR021925 [Protein of unknown function DUF3538]	nucleus protein	--
A0A024RCT9	High mobility group AT-hook 1, isoform CRA_b	HMGA1	493.5	481.3	455.9	405.2	404	443.5	805.5	733.1	784.1	1.62347102816803	0.000250512949696936	0.699081639079648	Significant	0.875585377787097	0.025381200183311	-0.191680233070863	Nonsignificant	--	--	high mobility group AT-hook protein 1	--	--	--	--	--	--	nucleus protein	HMGI/HMGY
A0A024RD07	Trinucleotide repeat containing 5, isoform CRA_c	TNRC5	1658.6	1700.7	1759.1	1715.5	1640.7	1669.8	1716.4	1615.3	1637.7	0.970889340418881	0.305419648581569	-0.0426212247080921	Nonsignificant	0.981947483588621	0.444802314343967	-0.0262822263476559	Nonsignificant	--	--	--	--	--	Uncharacterized conserved protein	S	Function unknown ;	IPR021852 [Domain of unknown function DUF3456]	--	--
A0A024RD15	Mitogen-activated protein kinase 14	MAPK14	2636.2	2698.6	2502.4	2430.9	2442	2556.9	2558.9	2493.9	2480.3	0.961197876792732	0.181532010598779	-0.0570946332110722	Nonsignificant	0.948017148981779	0.126403414692708	-0.0770149381613005	Nonsignificant	3	Molecular Function:protein kinase activity (GO:0004672),Molecular Function:ATP binding (GO:0005524),Biological Process:protein phosphorylation (GO:0006468)	p38 MAP kinase	2.7.11.24	ko01522 Endocrine resistance ko04010 MAPK signaling pathway ko04015 Rap1 signaling pathway ko04068 FoxO signaling pathway ko04071 Sphingolipid signaling pathway ko04218 Cellular senescence ko04261 Adrenergic signaling in cardiomyocytes ko04370 VEGF signaling pathway ko04380 Osteoclast differentiation ko04550 Signaling pathways regulating pluripotency of stem cells ko04611 Platelet activation ko04…	Mitogen-activated protein kinase	T	Signal transduction mechanisms ;	IPR000719 [Protein kinase domain]	mitochondrion protein	--
A0A024RD28	Centromere protein Q	C6orf139	195.1	168.5	200.1	218	207.2	186.4	181.5	183.9	171	0.951569984034061	0.438086350183669	-0.0716183302367378	Nonsignificant	1.08497427709775	0.302320270433758	0.117660839219593	Nonsignificant	--	--	centromere protein Q	--	--	--	--	--	IPR025212 [Centromere protein Q]	nucleus protein	--
A0A024RD30	GTP binding protein 2, isoform CRA_a	GTPBP2	330.4	352.6	380.5	394.9	359.7	361.1	289.5	333.1	351.6	0.916031969910672	0.272780522838061	-0.126530145007586	Nonsignificant	1.0490832157969	0.400338820544311	0.0691291204851091	Nonsignificant	--	--	--	--	--	Predicted translation elongation factor	J	Translation, ribosomal structure and biogenesis ;	--	--	--
A0A024RD36	Ribosomal protein L7-like 1, isoform CRA_b	RPL7L1	2683.8	2625.3	2502.4	2623.2	2496.7	2458.4	2507.9	2609.7	2600.8	0.98808167445433	0.646005838882279	-0.0172977955266515	Nonsignificant	0.970146578762081	0.347267037187041	-0.0437253553432257	Nonsignificant	--	--	--	--	--	60S ribosomal protein L7	J	Translation, ribosomal structure and biogenesis ;	IPR012988 [Ribosomal protein L30, N-terminal] ; IPR016082 [Ribosomal protein L30, ferredoxin-like fold domain]	--	--
A0A024RD41	RAB23, member RAS oncogene family, isoform CRA_a	RAB23	1407.5	1406.8	1356	1299.6	1388.4	1389.9	1288.7	1470.8	1493.7	1.01987866580342	0.701408880308324	0.0283975260634741	Nonsignificant	0.977843320624416	0.42095728364614	-0.0323247735405121	Nonsignificant	2	Molecular Function:GTP binding (GO:0005525),Biological Process:small GTPase mediated signal transduction (GO:0007264)	Ras-related protein Rab-23	--	--	GTP-binding protein	T	Signal transduction mechanisms ;	IPR001806 [Small GTPase superfamily]	lysosome protein	--
A0A024RD80	Heat shock protein 90kDa alpha (Cytosolic), class B member 1, isoform CRA_a	HSP90AB1	65581.5	68930.9	71125.3	73898.5	70519.1	70142.8	73349.3	66585.7	67916.8	1.01076699457347	0.792346149136956	0.0154504606274093	Nonsignificant	1.04339038999172	0.212309476151789	0.0612790507888766	Nonsignificant	4	Molecular Function:ATP binding (GO:0005524),Biological Process:protein folding (GO:0006457),Biological Process:response to stress (GO:0006950),Molecular Function:unfolded protein binding (GO:0051082)	molecular chaperone HtpG	--	ko04141 Protein processing in endoplasmic reticulum ko04151 PI3K-Akt signaling pathway ko04217 Necroptosis ko04612 Antigen processing and presentation ko04621 NOD-like receptor signaling pathway ko04657 IL-17 signaling pathway ko04659 Th17 cell differentiation ko04914 Progesterone-mediated oocyte maturation ko04915 Estrogen signaling pathway ko05200 Pathways in cancer ko05215 Prostate cancer ko05…	Molecular chaperone (HSP90 family)	O	Posttranslational modification, protein turnover, chaperones ;	IPR001404 [Heat shock protein Hsp90 family] ; IPR003594 [Histidine kinase-like ATPase, C-terminal domain]	cytoplasm protein	--
A0A024RDA1	Exocyst complex component 1, isoform CRA_a	EXOC1	6393	6198.6	6182.2	5798.5	6037.8	6228.6	5842.6	6165.7	6084.5	0.96372604374181	0.127491259355423	-0.0533050018617137	Nonsignificant	0.962239930115374	0.170596096540672	-0.0555314266414583	Nonsignificant	2	Cellular Component:exocyst (GO:0000145),Biological Process:exocytosis (GO:0006887)	exocyst complex component 1	--	--	Exocyst protein Sec3	U	Intracellular trafficking, secretion, and vesicular transport ;	IPR019160 [Exocyst complex component Sec3, C-terminal] ; IPR028258 [Exocyst complex component Sec3, PIP2-binding N-terminal domain]	cytoplasm protein	--
A0A024RDB2	Ras-GTPase activating protein SH3 domain-binding protein 2, isoform CRA_b	G3BP2	7870	7914.9	7997.5	7716.2	7878.8	7915.5	8473.2	8373.1	8265.6	1.055902684338	0.0032917508436405	0.0784768770330122	Nonsignificant	0.988567175726588	0.274994935258565	-0.0165890906984242	Nonsignificant	3	Molecular Function:nucleic acid binding (GO:0003676),Cellular Component:intracellular (GO:0005622),Biological Process:transport (GO:0006810)	--	--	--	RasGAP SH3 binding protein rasputin, contains NTF2 and RRM domains	T	Signal transduction mechanisms ;	IPR000504 [RNA recognition motif domain] ; IPR002075 [Nuclear transport factor 2]	cytoplasm protein	--
A0A024RDE8	PDZ and LIM domain 5, isoform CRA_c	PDLIM5	4797.3	5036.5	5148.9	5123	5005.2	4800.7	5855.2	4607.1	4766.3	1.01641226214234	0.849736980881331	0.023485685487406	Nonsignificant	0.996409191934698	0.904288891496845	-0.00518976429873998	Nonsignificant	2	Molecular Function:protein binding (GO:0005515),Molecular Function:zinc ion binding (GO:0008270)	--	--	--	Adaptor protein Enigma and related PDZ-LIM proteins	TZ	Signal transduction mechanisms ; Cytoskeleton ;	IPR001478 [PDZ domain] ; IPR001781 [Zinc finger, LIM-type] ; IPR031847 [Domain of unknown function DUF4749]	cytoskeleton protein	--
A0A024RDF4	Heterogeneous nuclear ribonucleoprotein D (AU-rich element RNA binding protein 1, 37kDa), isoform CRA_e	HNRPD	917.3	1068.7	1088.1	976.7	924.1	959.7	1297	955.6	1026.3	1.06662112488208	0.591538850953357	0.0930478066013966	Nonsignificant	0.930516248658144	0.27372483081774	-0.103896752067897	Nonsignificant	1	Molecular Function:nucleic acid binding (GO:0003676)	heterogeneous nuclear ribonucleoprotein A/B/D	--	--	FOG: RRM domain	R	General function prediction only ;	IPR000504 [RNA recognition motif domain] ; IPR012956 [CARG-binding factor, N-terminal]	cytoplasm protein	--
A0A024RDH2	Ubiquitin-conjugating enzyme E2D 3 (UBC4/5 homolog, yeast), isoform CRA_a	UBE2D3	212.3	221.6	225.6	213.5	224	189	259.6	216.2	206.1	1.03396512509477	0.681063284809897	0.048187525400097	Nonsignificant	0.949962092494314	0.377505340436043	-0.0740581499296842	Nonsignificant	--	--	ubiquitin-conjugating enzyme E2 D	2.3.2.23	ko04120 Ubiquitin mediated proteolysis ko04141 Protein processing in endoplasmic reticulum	Ubiquitin-protein ligase	O	Posttranslational modification, protein turnover, chaperones ;	IPR000608 [Ubiquitin-conjugating enzyme E2]	nucleus protein	--
A0A024RDK9	Protein-tyrosine sulfotransferase	TPST1	164.5	140.7	152.7	135.5	143.8	140.1	125.4	152	135.4	0.901506879231273	0.220462520623603	-0.149589594250293	Nonsignificant	0.915920506660843	0.15262254784815	-0.126705703576954	Nonsignificant	--	--	protein-tyrosine sulfotransferase	2.8.2.20	--	Protein-tyrosine sulfotransferase TPST1/TPST2	O	Posttranslational modification, protein turnover, chaperones ;	--	--	--
A0A024RDL9	Phosphoserine phosphatase	PSPH	1162.1	1213.8	1214.4	1198.4	1192.3	1223.6	1273.9	1252.4	1282.7	1.06091412973846	0.0202524587640926	0.0853078894157809	Nonsignificant	1.0066846781606	0.706925678651414	0.00961186160454215	Nonsignificant	--	--	phosphoserine phosphatase	3.1.3.3	ko00260 Glycine, serine and threonine metabolism ko01100 Metabolic pathways ko01200 Carbon metabolism ko01230 Biosynthesis of amino acids	Phosphoserine phosphatase	E	Amino acid transport and metabolism ;	--	--	--
A0A024RDM2	Crystallin, lambda 1, isoform CRA_a	CRYL1	286.9	307.2	304	293.1	288.3	286.5	294.3	285.9	302.5	0.982852689010133	0.552052691436823	-0.0249528947614626	Nonsignificant	0.966373455071818	0.20200309077535	-0.0493472684965308	Nonsignificant	4	Molecular Function:3-hydroxyacyl-CoA dehydrogenase activity (GO:0003857),Biological Process:fatty acid metabolic process (GO:0006631),Molecular Function:oxidoreductase activity (GO:0016491),Biological Process:oxidation-reduction process (GO:0055114)	L-gulonate 3-dehydrogenase	1.1.1.45	ko00040 Pentose and glucuronate interconversions ko01100 Metabolic pathways	3-hydroxyacyl-CoA dehydrogenase	I	Lipid transport and metabolism ;	IPR006108 [3-hydroxyacyl-CoA dehydrogenase, C-terminal] ; IPR006176 [3-hydroxyacyl-CoA dehydrogenase, NAD binding]	peroxisome protein	--
A0A024RDQ9	Solute carrier family 7 (Cationic amino acid transporter, y+ system), member 1, isoform CRA_a	SLC7A1	1262.2	1260.7	1213.1	1099	1189.6	1156	1224.7	1245.8	1233.9	0.991541755888651	0.574238498171813	-0.0122545662607433	Nonsignificant	0.922002141327623	0.0349717122459249	-0.117157993604598	Nonsignificant	3	Biological Process:amino acid transmembrane transport (GO:0003333),Molecular Function:amino acid transmembrane transporter activity (GO:0015171),Cellular Component:membrane (GO:0016020)	solute carrier family 7 (cationic amino acid transporter), member 1	--	ko05206 MicroRNAs in cancer	Amino acid transporters	E	Amino acid transport and metabolism ;	IPR002293 [Amino acid/polyamine transporter I] ; IPR029485 [Cationic amino acid transporter, C-terminal]	plasma membrane protein	--
A0A024RDS1	Heat shock protein 105 kDa	HSPH1	27300.3	27933	29496.1	30552.7	29395.2	28495.3	30278	28330	28361.1	1.0264335637925	0.461244454223725	0.0376402516170932	Nonsignificant	1.04383130294797	0.233740625051704	0.061888571997923	Nonsignificant	--	--	heat shock protein 110kDa	--	ko04141 Protein processing in endoplasmic reticulum	Molecular chaperones HSP105/HSP110/SSE1, HSP70 superfamily	O	Posttranslational modification, protein turnover, chaperones ;	IPR013126 [Heat shock protein 70 family]	cytoplasm protein	--
A0A024RDT6	SPRY domain-containing protein 7	C13orf1	233.2	222.2	204.2	222.1	236.9	236.3	260.8	222.7	193.1	1.02577319587629	0.803715263667353	0.0367117783565213	Nonsignificant	1.05412371134021	0.288803546241783	0.0760441907546215	Nonsignificant	1	Molecular Function:protein binding (GO:0005515)	--	--	--	Uncharacterized conserved protein, contains SPRY domain	S	Function unknown ;	IPR003877 [SPRY domain]	--	--
A0A024RDU9	General transcription factor IIF subunit 2	GTF2F2	2688.7	2773.4	2669.2	2712.4	2713.7	2551.5	3025.5	2766.3	2785	1.05478828723574	0.171946364832461	0.0769534561779017	Nonsignificant	0.981097733449756	0.459285833001948	-0.0275312351603588	Nonsignificant	3	Cellular Component:transcription factor TFIIF complex (GO:0005674),Biological Process:transcription from RNA polymerase II promoter (GO:0006366),Biological Process:transcription initiation from RNA polymerase II promoter (GO:0006367)	transcription initiation factor TFIIF subunit beta	3.6.4.12	ko03022 Basal transcription factors	Transcription initiation factor IIF, small subunit (RAP30)	K	Transcription ;	IPR003196 [Transcription initiation factor IIF, beta subunit]	nucleus protein	--
A0A024RDV5	Fibronectin type III domain containing 3A, isoform CRA_b	FNDC3A	2081.8	2252.7	2138.6	2105.2	2142.4	2112.9	2201.3	2318.2	2324.4	1.05728321824165	0.126733756642997	0.0803618883777203	Nonsignificant	0.982604934266426	0.506604235841814	-0.0253166111171476	Nonsignificant	1	Molecular Function:protein binding (GO:0005515)	--	--	--	--	--	--	IPR003961 [Fibronectin type III]	plasma membrane protein	--
A0A024RDW5	Conserved oligomeric Golgi complex subunit 6	COG6	1881.8	1800.1	1790.4	1860.5	1830.7	1845.7	1550.9	1913.1	1942.7	0.988012353123915	0.873864070604644	-0.0173990149405691	Nonsignificant	1.01180490835663	0.515681965814353	0.0169311429182253	Nonsignificant	--	--	conserved oligomeric Golgi complex subunit 6	--	--	Uncharacterized conserved protein	S	Function unknown ;	--	--	--
A0A024RDW8	Collagen, type IV, alpha 2, isoform CRA_a	COL4A2	2671.5	2763	2722.5	2648.4	2601.2	2506.6	3094.2	2686.8	2998	1.07625352458012	0.174570588094755	0.106017962254804	Nonsignificant	0.950864288341302	0.0537961147158837	-0.0726886470805835	Nonsignificant	2	Molecular Function:extracellular matrix structural constituent (GO:0005201),Cellular Component:collagen trimer (GO:0005581)	collagen, type IV, alpha	--	ko04151 PI3K-Akt signaling pathway ko04510 Focal adhesion ko04512 ECM-receptor interaction ko04926 Relaxin signaling pathway ko04933 AGE-RAGE signaling pathway in diabetic complications ko04974 Protein digestion and absorption ko05146 Amoebiasis ko05165 Human papillomavirus infection ko05200 Pathways in cancer ko05222 Small cell lung cancer	Collagens (type IV and type XIII), and related proteins	W	Extracellular structures ;	IPR001442 [Collagen IV, non-collagenous] ; IPR008160 [Collagen triple helix repeat]	extracell protein	--
A0A024RDY0	RAN binding protein 5, isoform CRA_d	RANBP5	15979.4	16101.7	16199.9	16292.9	16148.6	15848.3	15119.1	16256.7	15843.8	0.978016196847621	0.354988717117101	-0.0320697371554057	Nonsignificant	1.00018226631594	0.984897401896388	0.000262930749149096	Nonsignificant	1	Molecular Function:protein binding (GO:0005515)	importin-5	--	--	Karyopherin (importin) beta 3	YU	Nuclear structure ; Intracellular trafficking, secretion, and vesicular transport ;	IPR000357 [HEAT repeat]	nucleus protein	--
A0A024RDY3	Lysosomal-associated membrane protein 1, isoform CRA_a	LAMP1	3987.3	3978	3795.7	3702.9	4014	4053.2	3713.2	4076.6	3847.4	0.989473684210526	0.754239017501187	-0.0152667566533105	Nonsignificant	1.00077374372927	0.982111467978945	0.0011158446079074	Nonsignificant	1	Cellular Component:membrane (GO:0016020)	lysosomal-associated membrane protein 1/2	--	ko04140 Autophagy - animal ko04142 Lysosome ko04145 Phagosome ko05152 Tuberculosis	Lysosomal-associated membrane protein	R	General function prediction only ;	IPR002000 [Lysosome-associated membrane glycoprotein]	plasma membrane protein	--
A0A024RDY9	Rho guanine nucleotide exchange factor (GEF) 7, isoform CRA_b	ARHGEF7	975.1	996.3	950.2	925.7	952.3	955.2	825.3	998.1	1008.1	0.969160733844469	0.64729774200023	-0.045192140609278	Nonsignificant	0.969742606790799	0.1448733645921	-0.0443262230344234	Nonsignificant	2	Molecular Function:Rho guanyl-nucleotide exchange factor activity (GO:0005089),Biological Process:regulation of Rho protein signal transduction (GO:0035023)	Rho guanine nucleotide exchange factor 7	--	ko04810 Regulation of actin cytoskeleton	Guanine nucleotide exchange factor	F	Nucleotide transport and metabolism ;	IPR000219 [Dbl homology (DH) domain] ; IPR001849 [Pleckstrin homology domain] ; IPR011511 [Variant SH3 domain] ; IPR032409 [Rho guanine nucleotide exchange factor, coiled-coil domain]	cytoplasm protein	--
A0A024RE09	Testis tissue sperm-binding protein Li 36a	TMCO3	402.1	455.5	403.3	398.5	396.2	380.6	392.9	390.3	410.4	0.946625426282814	0.296489962047391	-0.0791344216178927	Nonsignificant	0.932111983503846	0.197456708346483	-0.101424804878496	Nonsignificant	4	Biological Process:cation transport (GO:0006812),Molecular Function:solute:proton antiporter activity (GO:0015299),Cellular Component:integral component of membrane (GO:0016021),Biological Process:transmembrane transport (GO:0055085)	--	--	--	Predicted K+/H+-antiporter	P	Inorganic ion transport and metabolism ;	IPR006153 [Cation/H+ exchanger]	--	--
A0A024RE20	Uncharacterized protein	FLJ11193	653.3	668.6	654.3	646.5	643.4	611.2	619.3	612.4	586.8	0.92020038457646	0.0089305476807821	-0.119980035505066	Nonsignificant	0.961997773504706	0.111968732135761	-0.0558945399330392	Nonsignificant	--	--	--	--	--	--	--	--	--	--	--
A0A059QFD5	Cytochrome c oxidase subunit 2	COX2	400.5	378	416.1	403.9	396	404.4	409.8	438.6	467.9	1.10187510463754	0.11359185334146	0.139960706548335	Nonsignificant	1.00811987276076	0.790562300323275	0.0116671959362161	Nonsignificant	5	Molecular Function:cytochrome-c oxidase activity (GO:0004129),Molecular Function:copper ion binding (GO:0005507),Cellular Component:membrane (GO:0016020),Cellular Component:integral component of membrane (GO:0016021),Biological Process:electron transport chain (GO:0022900)	cytochrome c oxidase subunit 2	--	ko00190 Oxidative phosphorylation ko01100 Metabolic pathways ko04260 Cardiac muscle contraction ko04932 Non-alcoholic fatty liver disease (NAFLD) ko05010 Alzheimer's disease ko05012 Parkinson's disease ko05016 Huntington's disease	Cytochrome c oxidase, subunit II, and related proteins	C	Energy production and conversion ;	IPR002429 [Cytochrome c oxidase subunit II-like C-terminal] ; IPR011759 [Cytochrome C oxidase subunit II, transmembrane domain]	mitochondrion protein	--
A0A060VHE9	MHC class I antigen	HLA-A	259.5	248.6	254.3	254	278.6	278.3	240.2	285.2	287.6	1.06636935991605	0.344086034895634	0.0927072330524483	Nonsignificant	1.0636149003148	0.137935680511967	0.0889758933459091	Nonsignificant	2	Biological Process:immune response (GO:0006955),Biological Process:antigen processing and presentation (GO:0019882)	major histocompatibility complex, class I	--	ko04144 Endocytosis ko04145 Phagosome ko04218 Cellular senescence ko04514 Cell adhesion molecules (CAMs) ko04612 Antigen processing and presentation ko04940 Type I diabetes mellitus ko05165 Human papillomavirus infection ko05166 HTLV-I infection ko05167 Kaposi's sarcoma-associated herpesvirus infection ko05168 Herpes simplex infection ko05169 Epstein-Barr virus infection ko05203 Viral carcinogene…	--	--	--	IPR003597 [Immunoglobulin C1-set] ; IPR010579 [MHC class I, alpha chain, C-terminal] ; IPR011161 [MHC class I-like antigen recognition-like]	plasma membrane protein	--
A0A067XG54	Phospholipid-transporting ATPase	ATP11C	747.7	712.1	763.5	765.8	742.6	738.4	779.9	761.2	849.4	1.07520352628975	0.145006909958144	0.104609774769854	Nonsignificant	1.0105698736113	0.676328360645976	0.0151690771134074	Nonsignificant	2	Molecular Function:nucleotide binding (GO:0000166),Molecular Function:metal ion binding (GO:0046872)	phospholipid-translocating ATPase	3.6.3.1	--	P-type ATPase	R	General function prediction only ;	IPR008250 [P-type ATPase, A domain] ; IPR032630 [P-type ATPase, C-terminal] ; IPR032631 [P-type ATPase, N-terminal]	--	--
A0A068F7M9	FH1/FH2 domain-containing protein 1 variant	FHOD1	1237.3	1226.8	1238	1224.8	1236.1	1215.4	1035.5	1255.6	1273.5	0.962858917911456	0.610153233941009	-0.0546036710039039	Nonsignificant	0.993030982415386	0.286271873796599	-0.0100893645660026	Nonsignificant	--	--	--	--	--	Rac1 GTPase effector FHOS	TZ	Signal transduction mechanisms ; Cytoskeleton ;	IPR015425 [Formin, FH2 domain]	cytoskeleton protein	--
A0A075B768	RAB11-binding protein RELCH (Fragment)	RELCH	259.9	263.4	243.9	240.7	228.2	225.8	238.8	263.3	268.3	1.00417101147028	0.926843842509603	0.00600498282532848	Nonsignificant	0.905500521376434	0.0331898854686041	-0.143212623025029	Nonsignificant	--	--	--	--	--	Protein phosphatase 2A regulatory subunit A and related proteins	T	Signal transduction mechanisms ;	--	--	--
A0A075B784	Ubiquitin carboxyl-terminal hydrolase	USP36	614.5	648.4	678.4	642.6	651.5	622.7	635.6	639.5	655	0.994230670169474	0.85666620672694	-0.00834748645806169	Nonsignificant	0.987379590995725	0.708392782633303	-0.0183232698139806	Nonsignificant	2	Biological Process:protein deubiquitination (GO:0016579),Molecular Function:thiol-dependent ubiquitinyl hydrolase activity (GO:0036459)	ubiquitin carboxyl-terminal hydrolase 36/42	3.4.19.12	--	Ubiquitin carboxyl-terminal hydrolase	O	Posttranslational modification, protein turnover, chaperones ;	IPR001394 [Peptidase C19, ubiquitin carboxyl-terminal hydrolase]	nucleus protein	--
A0A075B7B1	Desmuslin, isoform CRA_a	SYNM	2071.8	1994.8	1895.6	1959.6	2001.4	1993.4	1754.1	1934.8	1933.9	0.943074703968334	0.224471591109327	-0.0845560389647912	Nonsignificant	0.998691758075878	0.96293474687442	-0.0018886297980961	Nonsignificant	2	Molecular Function:structural molecule activity (GO:0005198),Cellular Component:intermediate filament (GO:0005882)	desmuslin	--	--	--	--	--	IPR001664 [Intermediate filament protein]	cytoplasm protein	--
A0A075B7G8	Amyloid beta precursor protein-binding family B member 1	APBB1	260.1	281	285.2	310.9	281.6	268.8	250.5	251.9	255.2	0.916858283916253	0.0439465769344737	-0.125229336957194	Nonsignificant	1.04235749727702	0.471267870615814	0.0598501635027595	Nonsignificant	1	Molecular Function:protein binding (GO:0005515)	amyloid beta A4 precursor protein-binding family B member 1	--	ko05010 Alzheimer's disease	--	--	--	IPR006020 [PTB/PI domain]	--	--
A0A076YIB8	SLC45A2	SLC45A2	506.6	446.7	438.9	497.8	545.4	520.9	356.1	483.9	411.8	0.89915242062922	0.334931955878263	-0.153362398672805	Nonsignificant	1.12347363884499	0.0872507117100668	0.167966273557627	Nonsignificant	--	--	solute carrier family 45, member 1/2/4	--	--	Sucrose transporter and related proteins	G	Carbohydrate transport and metabolism ;	--	--	--
A0A087WT20	DDB1- and CUL4-associated factor 13	DCAF13	3012.8	3111.3	3164.5	3091.7	3102.9	3004.2	3141.2	3050.2	3104.8	1.00081820726482	0.963275695876922	0.00117994091106138	Nonsignificant	0.990332235213057	0.610787150418599	-0.0140154952653203	Nonsignificant	1	Molecular Function:protein binding (GO:0005515)	WD repeat and SOF domain-containing protein 1	--	--	Sof1-like rRNA processing protein (contains WD40 repeats)	A	RNA processing and modification ;	IPR001680 [WD40 repeat] ; IPR007287 [Sof1-like protein] ; IPR013979 [Translation initiation factor, beta propellor-like domain]	nucleus protein	--
A0A087WT45	GRIP1-associated protein 1	GRIPAP1	2252.4	2299.9	2311.8	2190	2198.1	2317.9	2321.6	2395.8	2382.6	1.03436721492985	0.0543913807782316	0.0487484536485696	Nonsignificant	0.976967118777407	0.30800760499871	-0.0336180878370526	Nonsignificant	--	--	--	--	--	--	--	--	--	endosome protein	--
A0A087WTF6	Neural cell adhesion molecule 1	NCAM1	6644.3	6786	6816.7	6457.2	6718.6	6883.2	6780.1	6771.2	6800.1	1.00515631945473	0.552827081824791	0.00741988325989484	Nonsignificant	0.990714673778831	0.666455051656808	-0.0134584744026264	Nonsignificant	1	Molecular Function:protein binding (GO:0005515)	neural cell adhesion molecule	--	ko04514 Cell adhesion molecules (CAMs) ko05020 Prion diseases	FOG: Immunoglobulin C-2 Type/fibronectin type III domains	T	Signal transduction mechanisms ;	IPR003961 [Fibronectin type III] ; IPR013098 [Immunoglobulin I-set]	plasma membrane protein	--
A0A087WTH5	Putative potassium voltage-gated channel subfamily E member 1B	KCNE1B	425.8	370.8	364.8	437.6	435.8	457.7	274.2	425.4	424.4	0.967797485793008	0.828293716642877	-0.047222903594401	Nonsignificant	1.14611675563975	0.0518782666236309	0.196754019838691	Nonsignificant	3	Molecular Function:voltage-gated potassium channel activity (GO:0005249),Biological Process:ion transport (GO:0006811),Cellular Component:membrane (GO:0016020)	potassium voltage-gated channel Isk-related subfamily E member 1	--	ko04261 Adrenergic signaling in cardiomyocytes	--	--	--	IPR000369 [Potassium channel, voltage-dependent, beta subunit, KCNE]	--	--
A0A087WUD3	Oligosaccharyltransferase complex subunit	OSTC	1047.6	1061.2	983.2	946.5	1017.6	974.4	852.1	1014.3	1007.5	0.929463130659767	0.279554464602076	-0.105530456498149	Nonsignificant	0.95035575679172	0.182076038204232	-0.0734604209361044	Nonsignificant	--	--	--	--	--	Predicted membrane protein	S	Function unknown ;	--	--	--
A0A087WUL4	Retrotransposon-derived protein PEG10	PEG10	1664.4	1757.3	1780.3	1581.5	1542.5	1469.4	1655.9	1601.5	1703.9	0.953729334871203	0.157125947239626	-0.0683482024965002	Nonsignificant	0.883006535947713	0.0137114924483621	-0.179503978254329	Nonsignificant	--	--	--	--	--	--	--	--	IPR032549 [Domain of unknown function DUF4939]	nucleus protein	--
A0A087WUN5	Anaphase-promoting complex subunit 16	ANAPC16	48	41.3	44.4	43.3	41.5	40.3	31.2	43.2	42.3	0.87284966342558	0.259565717417643	-0.196194904386005	Nonsignificant	0.93567688855647	0.248294278008226	-0.095917675927533	Nonsignificant	--	--	--	--	--	--	--	--	--	--	--
A0A087WUT0	Myelin expression factor 2	MYEF2	3929.9	3781.2	3842.2	3755.7	3817.1	3896.5	3766.5	3934.3	3876.9	1.00211195069807	0.90713187429043	0.00304368786947543	Nonsignificant	0.992729350055828	0.661716364342219	-0.0105276485880334	Nonsignificant	1	Molecular Function:nucleic acid binding (GO:0003676)	--	--	--	--	--	--	IPR000504 [RNA recognition motif domain]	cytoplasm protein	--
A0A087WV05	Uncharacterized protein		2982.3	3214.3	3159.6	3114.4	3143.2	3096.7	3101.2	3185.7	3276.4	1.02213505482995	0.468960021425878	0.0315858323426016	Nonsignificant	0.999796926102477	0.993339934992666	-0.000293003456573853	Nonsignificant	--	--	--	--	--	--	--	--	--	nucleus protein	--
A0A087WVM4	Formate--tetrahydrofolate ligase	MTHFD1L	11753.8	11724.1	11371.7	11480.6	11806.9	11760.4	10873	11680.9	11495.3	0.977032734952482	0.384393625307587	-0.0335211951681645	Nonsignificant	1.00569016574078	0.69984668455068	0.00818590633847867	Nonsignificant	6	Molecular Function:catalytic activity (GO:0003824),Molecular Function:formate-tetrahydrofolate ligase activity (GO:0004329),Molecular Function:methylenetetrahydrofolate dehydrogenase (NADP+) activity (GO:0004488),Molecular Function:ATP binding (GO:0005524),Biological Process:folic acid-containing compound biosynthetic process (GO:0009396),Biological Process:oxidation-reduction process (GO:0055114)	monofunctional C1-tetrahydrofolate synthase, mitochondrial	6.3.4.3	ko00670 One carbon pool by folate ko01100 Metabolic pathways	C1-tetrahydrofolate synthase	H	Coenzyme transport and metabolism ;	IPR000559 [Formate-tetrahydrofolate ligase, FTHFS] ; IPR020630 [Tetrahydrofolate dehydrogenase/cyclohydrolase, catalytic domain] ; IPR020631 [Tetrahydrofolate dehydrogenase/cyclohydrolase, NAD(P)-binding domain]	cytoplasm protein	--
A0A087WVQ6	Clathrin heavy chain	CLTC	118832.8	115428.2	112996.3	112849	115730.3	116559.5	104720.1	117569.8	114364.2	0.969465868680083	0.449035642628352	-0.0447379876360293	Nonsignificant	0.993899336313448	0.745722529447366	-0.00882835412147803	Nonsignificant	5	Molecular Function:structural molecule activity (GO:0005198),Biological Process:intracellular protein transport (GO:0006886),Biological Process:vesicle-mediated transport (GO:0016192),Cellular Component:clathrin coat of trans-Golgi network vesicle (GO:0030130),Cellular Component:clathrin coat of coated pit (GO:0030132)	clathrin heavy chain	--	ko04142 Lysosome ko04144 Endocytosis ko04721 Synaptic vesicle cycle ko04961 Endocrine and other factor-regulated calcium reabsorption ko05016 Huntington's disease ko05100 Bacterial invasion of epithelial cells	Vesicle coat protein clathrin, heavy chain	U	Intracellular trafficking, secretion, and vesicular transport ;	IPR000547 [Clathrin, heavy chain/VPS, 7-fold repeat] ; IPR015348 [Clathrin, heavy chain, linker, core motif] ; IPR022365 [Clathrin, heavy chain, propeller repeat]	--	--
A0A087WW23	Arachidonate 5-lipoxygenase-activating protein	ALOX5AP	62.1	55.7	59.9	57.8	53.9	54.8	38.1	52.7	55.2	0.821609454136185	0.134965076862826	-0.283475312261298	Nonsignificant	0.936972425436128	0.167453885944786	-0.0939215040700538	Nonsignificant	--	--	arachidonate 5-lipoxygenase-activating protein	--	ko04664 Fc epsilon RI signaling pathway	--	--	--	IPR001129 [Membrane-associated, eicosanoid/glutathione metabolism (MAPEG) protein]	--	--
A0A087WW43	Inter-alpha-trypsin inhibitor heavy chain H3	ITIH3	58.4	66.8	51.1	51.3	43.6	51.2	40.3	42.2	61.8	0.818491208167896	0.264868936013291	-0.288961174828983	Nonsignificant	0.828701077708452	0.125159361825388	-0.271076296516683	Nonsignificant	--	--	--	--	--	--	--	--	IPR002035 [von Willebrand factor, type A] ; IPR013694 [VIT domain]	extracell protein	--
A0A087WW88	Charged multivesicular body protein 2b	CHMP2B	574.2	574.1	601.4	567.1	534	578	722.4	584.1	557	1.06503972109504	0.506254649411679	0.0909072373602327	Nonsignificant	0.959650225752986	0.21641195591093	-0.0594194281391707	Nonsignificant	1	Biological Process:vacuolar transport (GO:0007034)	charged multivesicular body protein 2B	--	ko04144 Endocytosis ko04217 Necroptosis	Predicted assembly/vacuolar sorting protein	U	Intracellular trafficking, secretion, and vesicular transport ;	IPR005024 [Snf7 family]	--	--
A0A087WWV7	Uncharacterized protein KIAA1755 (Fragment)	KIAA1755	342.1	386.3	383.3	357.7	353.2	351.4	463.1	340.2	333.7	1.0227579382927	0.858736280946649	0.0324647349683918	Nonsignificant	0.955563551317801	0.36739073299187	-0.0655762696991461	Nonsignificant	--	--	--	--	--	Multidomain protein, contains SPEC repeats, PH, SH3, and separate rac-specific and rho-specific guanine nucleotide exchange factor domains	T	Signal transduction mechanisms ;	--	--	--
A0A087WWW9	B-cell lymphoma/leukemia 10	BCL10	287.7	316.4	303.3	291.4	298	295.7	361.6	313.8	326.1	1.10370288737051	0.131091258932225	0.142351856349326	Nonsignificant	0.975424289177871	0.432099499296495	-0.035898197313493	Nonsignificant	1	Biological Process:regulation of apoptotic process (GO:0042981)	B-cell CLL/lymphoma 10	--	ko04064 NF-kappa B signaling pathway ko04660 T cell receptor signaling pathway ko04662 B cell receptor signaling pathway ko05152 Tuberculosis	--	--	--	IPR001315 [CARD domain]	nucleus protein	--
A0A087WX35	BTB/POZ domain-containing protein KCTD17	KCTD17	74	78.7	82.5	86.4	77.8	74.9	67	74.7	79.6	0.940901360544218	0.353178807042109	-0.087884609035353	Nonsignificant	1.01658163265306	0.774376284049093	0.0237260698752636	Nonsignificant	1	Biological Process:protein homooligomerization (GO:0051260)	BTB/POZ domain-containing protein KCTD2/5/17	--	--	Uncharacterized conserved protein, contains BTB/POZ domain	R	General function prediction only ;	IPR003131 [Potassium channel tetramerisation-type BTB domain]	cytoplasm protein	--
A0A087WX43	N-acetylglucosaminyldiphosphodolichol N-acetylglucosaminyltransferase	ALG13	911.4	973.6	928.4	903.7	915.2	907.4	949.8	898.7	925.8	0.986102225065757	0.611835729160935	-0.020190882411089	Nonsignificant	0.969041017985356	0.198682561850606	-0.0453703609378012	Nonsignificant	--	--	beta-1,4-N-acetylglucosaminyltransferase	2.4.1.141	ko00510 N-Glycan biosynthesis ko01100 Metabolic pathways	Predicted glycosyltransferase	R	General function prediction only ;	IPR007235 [Glycosyl transferase, family 28, C-terminal]	--	--
A0A087WXU5	Zinc finger CCHC domain-containing protein 17	ZCCHC17	379.5	350.2	377.5	337.5	369.6	370.8	359.1	343.7	351.1	0.951860549132948	0.164162213468237	-0.0711778656931971	Nonsignificant	0.973536849710983	0.535658686988277	-0.0386925069134042	Nonsignificant	1	Molecular Function:nucleic acid binding (GO:0003676)	--	--	--	DEAH-box RNA helicase	A	RNA processing and modification ;	IPR003029 [S1 domain]	nucleus protein	--
A0A087WY55	Chromosome 6 open reading frame 55, isoform CRA_b	VTA1	4779.1	4756.7	4797.2	5020.9	5130.1	5079.4	4515.9	5041.5	4790.5	1.00103955905951	0.976905069525978	0.00149898769167708	Nonsignificant	1.06261075838973	0.000885251873420479	0.0876132245459997	Nonsignificant	--	--	vacuolar protein sorting-associated protein VTA1	--	ko04144 Endocytosis	Uncharacterized conserved protein	S	Function unknown ;	--	--	--
A0A087WYI0	Integrator complex subunit 11	INTS11	1557.3	1604.6	1545.3	1461	1449.1	1486.8	1580.5	1547.3	1574.1	0.998874065261727	0.936278095230831	-0.00162529562347228	Nonsignificant	0.934079707681849	0.00823161949747054	-0.098382430422653	Nonsignificant	--	--	integrator complex subunit 11	3.1.27.-	--	Predicted cleavage and polyadenylation specificity factor (CPSF subunit)	A	RNA processing and modification ;	IPR001279 [Metallo-beta-lactamase] ; IPR011108 [Zn-dependent metallo-hydrolase, RNA specificity domain] ; IPR022712 [Beta-Casp domain]	cytoplasm protein	--
A0A087WYQ1	Spectrin beta chain	SPTBN2	201.7	219.5	210.1	227.6	212.4	216.5	193.9	207.7	225.3	0.993030255029305	0.895067940640822	-0.010090421327267	Nonsignificant	1.03991763028671	0.287888600522754	0.056469260017261	Nonsignificant	1	Molecular Function:protein binding (GO:0005515)	spectrin beta	--	--	Beta-spectrin	Z	Cytoskeleton ;	IPR001715 [Calponin homology domain] ; IPR002017 [Spectrin repeat]	cytoskeleton protein	--
A0A087WYS3	Protein kinase C-binding protein 1	ZMYND8	1141.2	1110.1	1127.8	1131.3	1088.5	1084.2	1155.5	1155.5	1116.3	1.01426415317688	0.368609542180195	0.0204334342431127	Nonsignificant	0.977775147228552	0.226379822340646	-0.0324253590297469	Nonsignificant	1	Molecular Function:protein binding (GO:0005515)	--	--	--	PHD Zn-finger protein	R	General function prediction only ;	IPR000313 [PWWP domain] ; IPR001487 [Bromodomain] ; IPR021931 [Protein of unknown function DUF3544]	nucleus protein	--
A0A087WYV9	Cytochrome c oxidase assembly protein COX16 homolog, mitochondrial	SYNJ2BP-COX16	1051.3	1022.6	1021.8	1013.4	1074.5	1110.4	1080.2	1102.4	1088.7	1.05672384274962	0.00738614697432051	0.0795984015549312	Nonsignificant	1.03314274639015	0.31694008605341	0.0470396010388746	Nonsignificant	2	Molecular Function:protein binding (GO:0005515),Cellular Component:mitochondrial membrane (GO:0031966)	--	--	--	FOG: PDZ domain	S	Function unknown ;	IPR001478 [PDZ domain] ; IPR020164 [Cytochrome c oxidase assembly protein COX16]	synapse protein	--
A0A087WZ13	Ribonucleoprotein PTB-binding 1	RAVER1	3071	3271.4	3320.9	3179	3077.6	3091.8	3628.6	3061.4	3253.7	1.02901700247328	0.636832622013167	0.0412668201145113	Nonsignificant	0.967412788591889	0.273245460436234	-0.047796485451583	Nonsignificant	1	Molecular Function:nucleic acid binding (GO:0003676)	--	--	--	--	--	--	IPR000504 [RNA recognition motif domain]	cytoplasm protein	--
A0A087WZF1	Lipoma-preferred partner	LPP	8283.9	8202.8	8047.8	8117.7	8268.5	8288.6	7981.9	7987.2	7681.9	0.963989484195724	0.0738383961205094	-0.052910686172195	Nonsignificant	1.00571847806151	0.622415372031358	0.00822652070575841	Nonsignificant	1	Molecular Function:zinc ion binding (GO:0008270)	lipoma-prefererred partner	--		Focal adhesion adaptor protein Paxillin and related LIM proteins	T	Signal transduction mechanisms ;	IPR001781 [Zinc finger, LIM-type]	plasma membrane protein	--
A0A087WZG8	Lipase member I	LIPI	93.6	84.9	84	85.5	80.3	88.6	49.7	76.9	92	0.832761904761905	0.315039348130183	-0.264024021768943	Nonsignificant	0.969142857142857	0.527134628942916	-0.0452187521564921	Nonsignificant	--	--	phosphatidic acid-selective&#160;phospholipase A1	3.1.1.-	--	--	--	--	IPR013818 [Lipase/vitellogenin]	extracell protein	--
A0A087WZX2	NADH dehydrogenase [ubiquinone] 1 beta subcomplex subunit 6	NDUFB6	561.5	572.6	588.3	598.7	563.7	589.8	556.3	573.6	613.4	1.01213423130516	0.727095873201143	0.0174006358783323	Nonsignificant	1.01730143985137	0.489480041934413	0.0247472321365473	Nonsignificant	--	--	NADH dehydrogenase (ubiquinone) 1 beta subcomplex subunit 6	--	ko00190 Oxidative phosphorylation ko01100 Metabolic pathways ko04723 Retrograde endocannabinoid signaling ko04932 Non-alcoholic fatty liver disease (NAFLD) ko05010 Alzheimer's disease ko05012 Parkinson's disease ko05016 Huntington's disease	NADH:ubiquinone oxidoreductase, NDUFB6/B17 subunit	C	Energy production and conversion ;	IPR019174 [NADH dehydrogenase 1, beta subcomplex, subunit 6]	mitochondrion protein	--
A0A087X0L7	Mitochondrial inner membrane protein OXA1L	OXA1L	2201.4	2279	2175.5	1983.1	1980.1	1997.6	2328	2184.6	2323	1.02699860274343	0.347668779035404	0.0384342188357625	Nonsignificant	0.895566339638516	0.00183306684900164	-0.159127790177406	Nonsignificant	2	Cellular Component:integral component of membrane (GO:0016021),Biological Process:protein insertion into membrane (GO:0051205)	YidC/Oxa1 family membrane protein insertase	--	ko03060 Protein export	Inner membrane protein translocase involved in respiratory chain assembly	OU	Posttranslational modification, protein turnover, chaperones ; Intracellular trafficking, secretion, and vesicular transport ;	IPR001708 [Membrane insertase OXA1/ALB3/YidC]	mitochondrion protein	--
A0A087X0M4	Kanadaptin	SLC4A1AP	852.5	894.8	901.6	804.4	779	862.9	1000.3	816	907	1.028087130507	0.6774526666087	0.0399625382901094	Nonsignificant	0.923515421495715	0.0818185239269598	-0.114792042364403	Nonsignificant	1	Molecular Function:protein binding (GO:0005515)	--	--	--	Anion exchanger adaptor protein Kanadaptin, contains FHA domain	R	General function prediction only ;	IPR000253 [Forkhead-associated (FHA) domain] ; IPR014720 [Double-stranded RNA-binding domain]	nucleus protein	--
A0A087X0N3	Nucleolar protein 4-like	NOL4L	1203.8	1222.2	1230.8	1240.5	1270.8	1231.1	1254.2	1219.3	1236.5	1.0145482388974	0.239460535987093	0.020837462791493	Nonsignificant	1.02340844454168	0.118297044232544	0.0333820427483927	Nonsignificant	--	--	--	--	--	--	--	--	--	nucleus protein	--
A0A087X0R6	Sorting nexin-12	SNX12	5007.2	5087.7	5189.3	5190.9	4969.1	4927.4	5402.2	4931.3	4800.5	0.99017285824577	0.805330653881854	-0.0142476909426674	Nonsignificant	0.987123958074351	0.537045813515816	-0.018696832424377	Nonsignificant	1	Molecular Function:phosphatidylinositol binding (GO:0035091)	sorting nexin-3/12	--	ko04144 Endocytosis	Sorting nexin SNX11	U	Intracellular trafficking, secretion, and vesicular transport ;	IPR001683 [Phox homologous domain]	plasma membrane protein	--
A0A087X0R7	SENP3-EIF4A1 readthrough (NMD candidate) (Fragment)	SENP3-EIF4A1	789.8	806.1	803.1	805.6	811.6	808.3	671.7	838.8	854	0.985619007919967	0.862346673226101	-0.02089801583563	Nonsignificant	1.01104626927887	0.17095502893211	0.0158490219013833	Nonsignificant	2	Biological Process:proteolysis (GO:0006508),Molecular Function:cysteine-type peptidase activity (GO:0008234)	sentrin-specific protease 3	3.4.22.68	--	Protease, Ulp1 family	O	Posttranslational modification, protein turnover, chaperones ;	IPR003653 [Ulp1 protease family, C-terminal catalytic domain]	cytoplasm protein	--
A0A087X0S5	Collagen alpha-1(VI) chain (Fragment)	COL6A1	407.3	442.6	502.1	427.6	434.2	438	630.9	510.8	636.9	1.3155325443787	0.0453886257833513	0.395646939140818	Significant	0.961390532544379	0.594313423168465	-0.0568054985246466	Nonsignificant	--	--	collagen, type VI, alpha	--	ko04151 PI3K-Akt signaling pathway ko04510 Focal adhesion ko04512 ECM-receptor interaction ko04974 Protein digestion and absorption ko05165 Human papillomavirus infection	Collagens (type IV and type XIII), and related proteins	W	Extracellular structures ;	IPR002035 [von Willebrand factor, type A]	extracell protein	--
A0A087X0V4	Protein archease	ZBTB8OS	690.3	650.6	627.4	641.7	650.7	661.8	591.8	660.9	594.2	0.938322410201697	0.237449067817322	-0.0918443729160784	Nonsignificant	0.992836457857034	0.819239010349138	-0.0103720013733462	Nonsignificant	--	--	--	--	--	Uncharacterized conserved protein	S	Function unknown ;	IPR023572 [Archease domain]	--	--
A0A087X0W8	Transcription factor p65	RELA	2916.3	2908.1	2861.2	2815.4	2830	2785.6	3104.6	2809.7	2760.9	0.998802615823892	0.977334347418291	-0.0017284952559832	Nonsignificant	0.970687114304136	0.0170409075727903	-0.0429217543248647	Nonsignificant	1	Molecular Function:DNA binding (GO:0003677)	transcription factor p65	--	ko01523 Antifolate resistance ko04010 MAPK signaling pathway ko04014 Ras signaling pathway ko04024 cAMP signaling pathway ko04062 Chemokine signaling pathway ko04064 NF-kappa B signaling pathway ko04066 HIF-1 signaling pathway ko04071 Sphingolipid signaling pathway ko04137 Mitophagy - animal ko04151 PI3K-Akt signaling pathway ko04210 Apoptosis ko04211 Longevity regulating pathway ko04218 Cellular…	--	--	--	IPR011539 [Rel homology domain (RHD), DNA-binding domain] ; IPR032397 [Rel homology dimerisation domain]	cytoplasm protein	RHD
A0A087X255	E3 ubiquitin-protein ligase Midline-1	MID1	445.7	428.3	453.3	439.2	450	433.1	357.5	409.8	450.5	0.917501695170647	0.261116121322983	-0.124217271414316	Nonsignificant	0.996232954117381	0.860528751039888	-0.00544496057291988	Nonsignificant	2	Cellular Component:intracellular (GO:0005622),Molecular Function:zinc ion binding (GO:0008270)	midline 1	2.3.2.27	ko04120 Ubiquitin mediated proteolysis	Predicted E3 ubiquitin ligase	O	Posttranslational modification, protein turnover, chaperones ;	IPR000315 [B-box-type zinc finger] ; IPR027370 [RING-type zinc-finger, LisH dimerisation motif]	cytoskeleton protein	--
A0A087X295	WD repeat-containing protein 6	WDR6	388.2	390.2	402.6	420.9	352.1	395.2	378.8	409.4	384.1	0.992633361558002	0.795341628666602	-0.0106671516915163	Nonsignificant	0.989161727349704	0.845816554163799	-0.0157216748430689	Nonsignificant	1	Molecular Function:protein binding (GO:0005515)	--	--	--	WD-repeat protein WDR6, WD repeat superfamily	R	General function prediction only ;	IPR001680 [WD40 repeat]	nucleus protein	--
A0A087X2D5	39S ribosomal protein L45, mitochondrial	MRPL45	2864.8	2870.7	2886.8	2696	2796.9	2873.9	2993.8	3023.2	2870	1.03069946533987	0.19892093076267	0.0436237283704834	Nonsignificant	0.970367535344398	0.238764199998803	-0.0433968104853246	Nonsignificant	--	--	large subunit ribosomal protein L45	--	--	Putative mitochondrial/chloroplast ribosomal protein L45	J	Translation, ribosomal structure and biogenesis ;	IPR007379 [Tim44-like domain]	mitochondrion protein	--
A0A087X2I1	26S proteasome regulatory subunit 10B	PSMC6	7593.9	7825.6	8149.8	8077.3	7787.3	7885.8	8551.6	7786.7	7905.2	1.02860500736127	0.477660417580223	0.0406890820167835	Nonsignificant	1.00768372416661	0.75717807979854	0.0110428995765418	Nonsignificant	1	Molecular Function:ATP binding (GO:0005524)	26S proteasome regulatory subunit T4	--	ko03050 Proteasome ko05169 Epstein-Barr virus infection	26S proteasome regulatory complex, ATPase RPT4	O	Posttranslational modification, protein turnover, chaperones ;	IPR003959 [ATPase, AAA-type, core]	mitochondrion protein	--
A0A088AWN3	Dedicator of cytokinesis protein 9	DOCK9	356.2	324.7	325.6	299.1	342.7	333.5	293.7	335.5	332.1	0.955091902632886	0.423932039959638	-0.066288533368855	Nonsignificant	0.969001490312966	0.570055084284021	-0.0454292103971899	Nonsignificant	--	--	dedicator of cytokinesis protein 9/10/11	--	--	PH domain-containing protein	T	Signal transduction mechanisms ;	IPR001849 [Pleckstrin homology domain] ; IPR010703 [Dedicator of cytokinesis, C-terminal] ; IPR021816 [Dedicator of cytokinesis C/D, N-terminal] ; IPR027007 [DHR-1 domain]	cytoskeleton protein	--
A0A089GIA6	Butyrophilin subfamily 3 member A3 secreted isoform	BTN3A3	860.3	857.9	830.3	906	903.3	884.8	736.6	911	904.6	1.0014518344124	0.984026279798945	0.00209303530399938	Nonsignificant	1.05713164606631	0.0143059202652282	0.0801550487174858	Nonsignificant	1	Molecular Function:protein binding (GO:0005515)	butyrophilin	--	--	--	--	--	IPR003877 [SPRY domain] ; IPR006574 [SPRY-associated] ; IPR013106 [Immunoglobulin V-set domain]	plasma membrane protein	--
A0A090N7U0	Cullin 1	CUL1	11449.8	11563	11615.8	11587.2	11424.8	11198.7	11491.6	11397.4	11101.1	0.981561483860162	0.170215524081213	-0.0268494556401513	Nonsignificant	0.987931940650214	0.320127485101761	-0.0175164379645516	Nonsignificant	2	Biological Process:ubiquitin-dependent protein catabolic process (GO:0006511),Molecular Function:ubiquitin protein ligase binding (GO:0031625)	cullin 1	--	ko04110 Cell cycle ko04114 Oocyte meiosis ko04120 Ubiquitin mediated proteolysis ko04141 Protein processing in endoplasmic reticulum ko04310 Wnt signaling pathway ko04340 Hedgehog signaling pathway ko04350 TGF-beta signaling pathway ko04710 Circadian rhythm ko05168 Herpes simplex infection ko05200 Pathways in cancer	Cullins	D	Cell cycle control, cell division, chromosome partitioning ;	IPR001373 [Cullin, N-terminal] ; IPR019559 [Cullin protein, neddylation domain]	nucleus protein	--
A0A090N7V5	Gamma-glutamylcyclotransferase	C7orf24	6599.2	6897.6	7168.9	7299.3	7171.3	7122.7	7658.6	6871.3	6993.8	1.04151807100655	0.386865346936076	0.0586878712800039	Nonsignificant	1.04488597047281	0.147964955636022	0.0633455080385702	Nonsignificant	--	--	gamma-glutamylcyclotransferase	4.3.2.9	ko00480 Glutathione metabolism	Uncharacterized conserved protein	S	Function unknown ;	--	--	--
A0A090N7V8	Peptidylprolyl isomerase	FKBP14	2161.7	2133.4	2149.5	2164.3	2212.5	2137.9	1872.8	2145.7	2182.7	0.962231946125438	0.493987263801877	-0.0555433971595295	Nonsignificant	1.01087732365081	0.373163191990654	0.01560792770653	Nonsignificant	1	Molecular Function:calcium ion binding (GO:0005509)	FK506-binding protein 14	5.2.1.8	--	FKBP-type peptidyl-prolyl cis-trans isomerase	O	Posttranslational modification, protein turnover, chaperones ;	IPR001179 [FKBP-type peptidyl-prolyl cis-trans isomerase domain] ; IPR002048 [EF-hand domain]	nucleus protein	--
A0A090N7Y2	ATP-binding cassette, sub-family F (GCN20), member 2	ABCF2	13763.5	13467.1	13207	13038	13447.9	13228.7	12657.2	13622.3	13755.6	0.990046392466417	0.742872813175123	-0.0144319650354447	Nonsignificant	0.982120600629117	0.293931018312591	-0.0260279020719645	Nonsignificant	2	Molecular Function:ATP binding (GO:0005524),Molecular Function:ATPase activity (GO:0016887)	ATP-binding cassette, subfamily F, member 2	--	--	Predicted transporter (ABC superfamily)	R	General function prediction only ;	IPR003439 [ABC transporter-like] ; IPR032781 [ABC-transporter extension domain]	endoplasmic reticulum protein	--
A0A090N8N0	Similar to Importin alpha-2 subunit (Karyopherin alpha-2 subunit) (SRP1-alpha) (RAG cohort protein 1)	LOC340312	964.3	941	882.4	787.8	821.6	785.1	784.6	865.5	891.2	0.911611722925709	0.111276912028815	-0.133508617741326	Nonsignificant	0.858951824084371	0.0083628829702531	-0.219350877497593	Nonsignificant	1	Molecular Function:protein binding (GO:0005515)	importin subunit alpha-2	--	ko05164 Influenza A	Karyopherin (importin) alpha	U	Intracellular trafficking, secretion, and vesicular transport ;	IPR000225 [Armadillo] ; IPR032413 [Atypical Arm repeat]	cytoplasm protein	--
A0A090N8Y2	Protein disulfide-isomerase A4	ERP70	62016	63742.6	64743.7	65046.4	65582.7	66236.6	68018.4	64793.9	64670.2	1.03664102743117	0.161079318052485	0.0519163979093149	Nonsignificant	1.03340327124659	0.0708824166817447	0.0474033557457118	Nonsignificant	1	Biological Process:cell redox homeostasis (GO:0045454)	protein disulfide-isomerase A4	5.3.4.1	ko04141 Protein processing in endoplasmic reticulum ko04918 Thyroid hormone synthesis ko05110 Vibrio cholerae infection	Protein disulfide isomerase (prolyl 4-hydroxylase beta subunit)	O	Posttranslational modification, protein turnover, chaperones ;	IPR013766 [Thioredoxin domain]	endoplasmic reticulum protein	--
A0A090N8Z2	Replication initiator 1	REPIN1	572.8	634.7	661.4	576.7	579.8	590.4	756.7	656.3	676.4	1.11798384076195	0.14272379960911	0.160899335747216	Nonsignificant	0.934720958852801	0.259739602609081	-0.0973923516655418	Nonsignificant	1	Molecular Function:metal ion binding (GO:0046872)	--	--	--	FOG: Zn-finger	R	General function prediction only ;	IPR007087 [Zinc finger, C2H2]	nucleus protein	zf-C2H2
A0A096LNZ9	Ubiquitin-like protein ISG15 (Fragment)	ISG15	798.4	887.4	895.1	911.4	846.9	817.8	983.4	913.3	980.5	1.11480491301484	0.0625649802523149	0.156791265615471	Nonsignificant	0.998140183656864	0.971139167175442	-0.00268564599420226	Nonsignificant	1	Molecular Function:protein binding (GO:0005515)	ubiquitin cross-reactive protein	--	ko04622 RIG-I-like receptor signaling pathway ko05165 Human papillomavirus infection	Ubiquitin and ubiquitin-like proteins	OR	Posttranslational modification, protein turnover, chaperones ; General function prediction only ;	IPR000626 [Ubiquitin domain]	extracell protein	--
A0A096LP22	Probable peptidyl-tRNA hydrolase (Fragment)	PTRH1	329.4	322.6	344.6	361.1	331.1	344.8	276.3	340.3	340	0.959863536022476	0.581374203986755	-0.0590987826972268	Nonsignificant	1.0405378286173	0.281935920356991	0.0573294150170557	Nonsignificant	1	Molecular Function:aminoacyl-tRNA hydrolase activity (GO:0004045)	peptidyl-tRNA hydrolase, PTH1 family	3.1.1.29	--	Peptidyl-tRNA hydrolase	J	Translation, ribosomal structure and biogenesis ;	IPR001328 [Peptidyl-tRNA hydrolase]	--	--
A0A096LP25	AP2-associated protein kinase 1	AAK1	2519.9	2491.6	2530.3	2541.8	2547.1	2608.5	2572.1	2574.5	2551.8	1.02076427378079	0.0185840374871334	0.0296497415222003	Nonsignificant	1.02063167943992	0.0999896354458524	0.0294623274166759	Nonsignificant	3	Molecular Function:protein kinase activity (GO:0004672),Molecular Function:ATP binding (GO:0005524),Biological Process:protein phosphorylation (GO:0006468)	AP2-associated kinase	2.7.11.1	--	ARK protein kinase family	T	Signal transduction mechanisms ;	IPR000719 [Protein kinase domain] ; IPR028182 [BMP-2-inducible protein kinase, C-terminal]	nucleus protein	--
A0A096LPI6	Utp12 domain-containing protein (Fragment)		5884.4	5926.4	5784.9	5728.3	5763.3	5894.3	6033	5946.9	5916.5	1.01708940252448	0.140103885483379	0.0244464981824585	Nonsignificant	0.988076632359042	0.34693255402686	-0.017305157493395	Nonsignificant	--	--	--	--	--	--	--	--	IPR007148 [Small-subunit processome, Utp12]	nucleus protein	--
A0A0A0MQV6	Fibroblast growth factor	FGF2	1321.3	1270	1315.9	1363.7	1417.8	1401.4	1358	1595.2	1557.9	1.15456081081081	0.0558576942741953	0.20734416197711	Nonsignificant	1.07056203931204	0.0158018380608917	0.0983684026495187	Nonsignificant	1	Molecular Function:growth factor activity (GO:0008083)	fibroblast growth factor 2	--	ko01521 EGFR tyrosine kinase inhibitor resistance ko04010 MAPK signaling pathway ko04014 Ras signaling pathway ko04015 Rap1 signaling pathway ko04151 PI3K-Akt signaling pathway ko04550 Signaling pathways regulating pluripotency of stem cells ko04810 Regulation of actin cytoskeleton ko05167 Kaposi's sarcoma-associated herpesvirus infection ko05200 Pathways in cancer ko05205 Proteoglycans in cancer…	Fibroblast growth factor	T	Signal transduction mechanisms ;	IPR002209 [Fibroblast growth factor family]	extracell protein	--
A0A0A0MQX2	Magnesium transporter	MRS2	962.4	952.4	946.9	888.7	924.1	927	875.5	949.3	926.4	0.961386588391515	0.173576454095237	-0.0568114172655285	Nonsignificant	0.95740294230702	0.0363343163981299	-0.0628018551079113	Nonsignificant	--	--	magnesium transporter	--	--	Magnesium transporters: CorA family	P	Inorganic ion transport and metabolism ;	--	--	--
A0A0A0MQX8	Muscleblind-like protein 1	MBNL1	1281.8	1369.1	1435.8	1374.6	1306	1278.3	1187.3	1269.2	1330.2	0.926591137103286	0.175613001975231	-0.109995211909971	Nonsignificant	0.968727824406	0.46645900916664	-0.0458367146305895	Nonsignificant	1	Molecular Function:metal ion binding (GO:0046872)	muscleblind	--	--	C3H1-type Zn-finger protein	K	Transcription ;	IPR000571 [Zinc finger, CCCH-type]	nucleus protein	--
A0A0A0MR51	Acyl-CoA (8-3)-desaturase	FADS1	1968.2	1895.8	1845.5	1839.8	1850.7	1850.9	1719.7	1936	1901.8	0.973377703826955	0.541423316423834	-0.0389283662404187	Nonsignificant	0.970557842192836	0.255492722534209	-0.0431138993022908	Nonsignificant	1	Biological Process:lipid metabolic process (GO:0006629)	acyl-CoA (8-3)-desaturase (Delta-5 desaturase)	1.14.19.44	ko01040 Biosynthesis of unsaturated fatty acids ko01212 Fatty acid metabolism	Delta 6-fatty acid desaturase/delta-8 sphingolipid desaturase	I	Lipid transport and metabolism ;	IPR001199 [Cytochrome b5-like heme/steroid binding domain] ; IPR005804 [Fatty acid desaturase domain]	microsome protein	--
A0A0A0MRB5	MAP kinase-activating death domain protein	MADD	196.2	213.1	247.4	211.6	213.8	193.3	184	199.6	198.8	0.886858535099741	0.194155067390683	-0.173224099703406	Nonsignificant	0.942134917009289	0.483097198003873	-0.0859944212884653	Nonsignificant	--	--	--	--	--	MAPK-activating protein DENN	T	Signal transduction mechanisms ;	IPR001194 [DENN domain] ; IPR005113 [uDENN domain]	nucleus protein	--
A0A0A0MRJ3	Neuron navigator 1	NAV1	994.1	1048	968.2	955	944.5	934.6	935.6	984.7	1081	0.997010264757665	0.953878006895114	-0.00431973686494778	Nonsignificant	0.941467627811182	0.0724569247328675	-0.0870166059949667	Nonsignificant	--	--	neuron navigator 1	--	--	--	--	--	--	--	--
A0A0A0MRM9	Nucleolar and coiled-body phosphoprotein 1 (Fragment)	NOLC1	8753.1	9508	10150.5	9948.5	9530.7	9618	13220.6	10201.8	11106.1	1.2152958650692	0.106315853110741	0.28130758223121	Nonsignificant	1.02413098875107	0.618009413152196	0.0344002512127001	Nonsignificant	--	--	--	--	--	--	--	--	IPR007718 [SRP40, C-terminal]	nucleus protein	--
A0A0A0MRY0	TBC1 domain family member 22A	TBC1D22A	950.4	959.9	954	900	945.3	910.2	1019.8	907.5	882.6	0.981007576022065	0.709536311337984	-0.0276638169063974	Nonsignificant	0.962015152044129	0.0606102801902861	-0.0558684778080796	Nonsignificant	--	--	TBC1 domain family member 2	--	--	Ypt/Rab-specific GTPase-activating protein GYP1	U	Intracellular trafficking, secretion, and vesicular transport ;	IPR000195 [Rab-GTPase-TBC domain]	--	--
A0A0A0MRZ1	Putative E3 ubiquitin-protein ligase UNKL	UNKL	149.8	167.5	158.3	160.5	157.4	156.3	123	155.1	160	0.921152228763667	0.380002986695988	-0.118488500422705	Nonsignificant	0.997056349873844	0.933610355724763	-0.00425305226364802	Nonsignificant	1	Molecular Function:metal ion binding (GO:0046872)	--	--	--	CCCH-type Zn-finger protein	R	General function prediction only ;	IPR000571 [Zinc finger, CCCH-type]	--	--
A0A0A0MS59	Helicase SRCAP	SRCAP	176.1	153	177.6	165.3	151.8	158	203.6	149.7	141.1	0.975725281231498	0.855512833999841	-0.0354530856181675	Nonsignificant	0.937635681863035	0.300544421826687	-0.092900622111698	Nonsignificant	1	Molecular Function:ATP binding (GO:0005524)	helicase SRCAP	3.6.4.-	--	SNF2 family DNA-dependent ATPase	R	General function prediction only ;	IPR000330 [SNF2-related, N-terminal domain] ; IPR001650 [Helicase, C-terminal]	nucleus protein	--
A0A0A0MS66	Phosphatidate phosphatase LPIN1	LPIN1	407.2	375.5	352.3	393.8	385.4	417.6	335.9	342.9	359.6	0.91488986784141	0.137817312023461	-0.128330009066501	Nonsignificant	1.05444933920705	0.330305995651997	0.0764897828219969	Nonsignificant	--	--	phosphatidate phosphatase LPIN	3.1.3.4	ko00561 Glycerolipid metabolism ko00564 Glycerophospholipid metabolism ko01100 Metabolic pathways	Protein involved in plasmid maintenance/nuclear protein involved in lipid metabolism	NI	Cell motility ; Lipid transport and metabolism ;	IPR007651 [Lipin, N-terminal] ; IPR031703 [Lipin, middle domain]	--	--
A0A0A0MSA0	Laminin subunit alpha-3	LAMA3	547.8	554.5	561.6	498.8	532.8	539.1	504.9	565.6	618.3	1.01496484163712	0.824322305394417	0.021429753347117	Nonsignificant	0.943987018450628	0.077225683648934	-0.0831610748613438	Nonsignificant	5	Molecular Function:receptor binding (GO:0005102),Biological Process:cell adhesion (GO:0007155),Biological Process:regulation of cell adhesion (GO:0030155),Biological Process:regulation of cell migration (GO:0030334),Biological Process:regulation of embryonic development (GO:0045995)	laminin, alpha 3/5	--	ko01100 Metabolic pathways ko04151 PI3K-Akt signaling pathway ko04510 Focal adhesion ko04512 ECM-receptor interaction ko05145 Toxoplasmosis ko05146 Amoebiasis ko05165 Human papillomavirus infection ko05200 Pathways in cancer ko05222 Small cell lung cancer	Extracellular matrix glycoprotein Laminin subunits alpha and gamma	W	Extracellular structures ;	IPR000034 [Laminin IV] ; IPR001791 [Laminin G domain] ; IPR002049 [Laminin EGF domain] ; IPR008211 [Laminin, N-terminal] ; IPR009254 [Laminin alpha, domain I] ; IPR010307 [Laminin domain II]	extracell protein	--
A0A0A0MSB8	Exocyst complex component 7	EXOC7	2772.9	2730.7	2697.7	2513.5	2649.5	2660.1	2790.5	2579.9	2531	0.963432626534818	0.292466732954947	-0.0537443134339672	Nonsignificant	0.953885359638106	0.0723289563111203	-0.0681122049875521	Nonsignificant	2	Cellular Component:exocyst (GO:0000145),Biological Process:exocytosis (GO:0006887)	exocyst complex component 7	--	ko04910 Insulin signaling pathway	Exocyst component protein and related proteins	U	Intracellular trafficking, secretion, and vesicular transport ;	IPR004140 [Exocyst complex component Exo70]	--	--
A0A0A0MSD2	Regulator of microtubule dynamics protein 2	RMDN2	136.3	138.1	145.6	132.3	137	134.1	104.4	126.4	134.3	0.869285714285714	0.12305455443332	-0.2020976591186	Nonsignificant	0.96047619047619	0.154807026800735	-0.0581782439405235	Nonsignificant	--	--	--	--	--	--	--	--	--	nucleus protein	--
A0A0A0MSH6	Lipid droplet-associated hydrolase	LDAH	1565.2	1574.7	1550.8	1591.6	1498.3	1484.2	1580.5	1681.3	1675	1.05246551687381	0.0696137940014583	0.0737729654055723	Nonsignificant	0.975142302854585	0.321771587430142	-0.0363153276741782	Nonsignificant	--	--	--	--	--	Uncharacterized conserved protein	S	Function unknown ;	--	--	--
A0A0A0MSH9	Chromodomain-helicase-DNA-binding protein 1-like	CHD1L	2348.7	2321.6	2377.1	2247.7	2309.9	2362.1	2289.6	2436.5	2391.2	1.00991855152255	0.641197964750147	0.0142389463902398	Nonsignificant	0.981879842211312	0.311127780453002	-0.0263816097082599	Nonsignificant	1	Molecular Function:ATP binding (GO:0005524)	chromodomain-helicase-DNA-binding protein 1-like	3.6.4.12	--	Chromatin remodeling complex WSTF-ISWI, small subunit	K	Transcription ;	IPR000330 [SNF2-related, N-terminal domain] ; IPR001650 [Helicase, C-terminal]	cytoplasm protein	--
A0A0A0MSI8	Exocyst complex component 5	EXOC5	2599.6	2475	2441.1	2297	2424	2503.6	2327.8	2456.9	2297.5	0.942320741913594	0.103024985009213	-0.0857098949134192	Nonsignificant	0.961267746184653	0.276541344154286	-0.0569897676425288	Nonsignificant	3	Cellular Component:cytoplasm (GO:0005737),Biological Process:exocytosis (GO:0006887),Biological Process:vesicle docking (GO:0048278)	exocyst complex component 5	--	--	Exocyst subunit - Sec10p	U	Intracellular trafficking, secretion, and vesicular transport ;	IPR009976 [Exocyst complex component Sec10-like]	cytoplasm protein	--
A0A0A0MSK2	Protein PET100 homolog, mitochondrial	PET100	619.2	596.4	573.2	566.4	598.9	600.3	519.5	627.9	627.2	0.992061717352415	0.907813076331217	-0.0114982196899427	Nonsignificant	0.987030411449016	0.677844003673774	-0.0188335585635762	Nonsignificant	--	--	protein PET100, animal type	--	--	Uncharacterized conserved protein	S	Function unknown ;	--	--	--
A0A0A0MSS8	Aldo-keto reductase family 1 member C3	AKR1C3	851.9	941	979.9	904.4	913.1	898.1	1025.6	1067.5	1162	1.1739396999423	0.0438960658131499	0.23135830552766	Nonsignificant	0.979371032890941	0.665552115570173	-0.030072569172121	Nonsignificant	--	--	--	--	ko00140 Steroid hormone biosynthesis ko00590 Arachidonic acid metabolism ko00790 Folate biosynthesis ko01100 Metabolic pathways ko04913 Ovarian steroidogenesis	Aldo/keto reductase family proteins	R	General function prediction only ;	IPR023210 [NADP-dependent oxidoreductase domain]	cytoplasm protein	--
A0A0A0MT01	Gelsolin	GSN	5173.7	5263.6	5241.1	4963.2	5080	5195.9	6029	5932.8	6145.5	1.15492014491275	0.000271573526057932	0.20779310227236	Nonsignificant	0.971980559240739	0.113172344719917	-0.0410006363726259	Nonsignificant	--	--	gelsolin	--	ko04666 Fc gamma R-mediated phagocytosis ko04810 Regulation of actin cytoskeleton ko05203 Viral carcinogenesis	Actin regulatory proteins (gelsolin/villin family)	Z	Cytoskeleton ;	IPR007123 [Gelsolin-like domain]	cytoskeleton protein	--
A0A0A0MT26	Sodium/potassium-transporting ATPase subunit alpha-3	ATP1A3	2043.6	1883.4	1945.9	1803.4	2041.3	1835.3	1481.9	1623.9	1513.7	0.786579032505236	0.00275209579583432	-0.346336365387481	Significant	0.96715421682644	0.505143689828865	-0.0481821430224023	Nonsignificant	2	Molecular Function:nucleotide binding (GO:0000166),Molecular Function:metal ion binding (GO:0046872)	sodium/potassium-transporting ATPase subunit alpha	3.6.3.9	ko04022 cGMP-PKG signaling pathway ko04024 cAMP signaling pathway ko04260 Cardiac muscle contraction ko04261 Adrenergic signaling in cardiomyocytes ko04911 Insulin secretion ko04918 Thyroid hormone synthesis ko04919 Thyroid hormone signaling pathway ko04925 Aldosterone synthesis and secretion ko04960 Aldosterone-regulated sodium reabsorption ko04961 Endocrine and other factor-regulated calcium re…	Na+/K+ ATPase, alpha subunit	P	Inorganic ion transport and metabolism ;	IPR004014 [Cation-transporting P-type ATPase, N-terminal] ; IPR006068 [Cation-transporting P-type ATPase, C-terminal] ; IPR008250 [P-type ATPase, A domain]	nucleus protein	--
A0A0A0MT32	Lysosomal acid lipase/cholesteryl ester hydrolase	LIPA	1975.4	2015.6	1923.8	1900.2	1918	1929.2	1782.2	2032.8	1861.9	0.959778859809292	0.369827580983038	-0.0592260584369031	Nonsignificant	0.971698113207547	0.115905846721877	-0.0414199273799808	Nonsignificant	--	--	lysosomal acid lipase/cholesteryl ester hydrolase	3.1.1.13	ko00100 Steroid biosynthesis ko04142 Lysosome ko04979 Cholesterol metabolism	Triglyceride lipase-cholesterol esterase	I	Lipid transport and metabolism ;	IPR000073 [Alpha/beta hydrolase fold-1]	lysosome protein	--
A0A0A0MT83	Isovaleryl-CoA dehydrogenase, mitochondrial	IVD	3506.1	3389.6	3340	3285.9	3444.2	3390.2	3221	3539.7	3537.6	1.00611584942896	0.866859291308465	0.00879643414330004	Nonsignificant	0.988725734439266	0.600230139028206	-0.016357711859421	Nonsignificant	4	Molecular Function:acyl-CoA dehydrogenase activity (GO:0003995),Biological Process:metabolic process (GO:0008152),Molecular Function:flavin adenine dinucleotide binding (GO:0050660),Biological Process:oxidation-reduction process (GO:0055114)	isovaleryl-CoA dehydrogenase	1.3.8.4	ko00280 Valine, leucine and isoleucine degradation ko01100 Metabolic pathways	Isovaleryl-CoA dehydrogenase	EI	Amino acid transport and metabolism ; Lipid transport and metabolism ;	IPR006091 [Acyl-CoA oxidase/dehydrogenase, central domain] ; IPR009075 [Acyl-CoA dehydrogenase/oxidase C-terminal] ; IPR013786 [Acyl-CoA dehydrogenase/oxidase, N-terminal]	mitochondrion protein	--
A0A0A0MTB8	WD repeat-containing protein 36	WDR36	4265.8	3979.8	3847.9	3896.3	4009.3	3999	3587.7	4307.4	4228	1.00244759581593	0.971444680759729	0.00352681998935658	Nonsignificant	0.984380038863853	0.649804857110984	-0.0227126915855073	Nonsignificant	3	Molecular Function:protein binding (GO:0005515),Biological Process:rRNA processing (GO:0006364),Cellular Component:small-subunit processome (GO:0032040)	U3 small nucleolar RNA-associated protein 21	--	ko03008 Ribosome biogenesis in eukaryotes	WD repeat protein	R	General function prediction only ;	IPR001680 [WD40 repeat] ; IPR007319 [Small-subunit processome, Utp21] ; IPR024977 [Anaphase-promoting complex subunit 4, WD40 domain]	cytoskeleton protein	--
A0A0A0MTH3	Integrin-linked protein kinase	ILK	7555.5	7085	7293.9	7366.4	7479	7601.7	6638.4	6951	6714.5	0.925664709315049	0.0303734655413632	-0.111438374192188	Nonsignificant	1.0233742431979	0.324117763904058	0.0333338284368701	Nonsignificant	2	Molecular Function:protein kinase activity (GO:0004672),Biological Process:protein phosphorylation (GO:0006468)	integrin-linked kinase	2.7.11.1	ko03320 PPAR signaling pathway ko04360 Axon guidance ko04510 Focal adhesion ko05100 Bacterial invasion of epithelial cells ko05213 Endometrial cancer	Integrin-linked kinase	T	Signal transduction mechanisms ;	IPR001245 [Serine-threonine/tyrosine-protein kinase catalytic domain] ; IPR020683 [Ankyrin repeat-containing domain]	cytoplasm protein	--
A0A0A0MTL6	Rho family-interacting cell polarization regulator 1	RIPOR1	2594.3	2568.1	2552.8	2618.7	2630.4	2512.2	2290.8	2392.4	2323.7	0.908194214019079	0.0018609271677924	-0.138927249308303	Nonsignificant	1.00597521775197	0.717117170944492	0.00859476471926265	Nonsignificant	--	--	--	--	--	--	--	--	IPR031780 [FAM65, N-terminal]	mitochondrion protein	--
A0A0A0MTQ5	ATP synthase subunit ATP5MJ, mitochondrial	ATP5MJ	1317.2	1318.1	1304.5	1203.4	1288.4	1270.6	1347.1	1495.8	1444.4	1.08820244682471	0.115850666575188	0.12194697741585	Nonsignificant	0.954972333620996	0.0873978649498632	-0.0664691572635378	Nonsignificant	1	Cellular Component:mitochondrion (GO:0005739)	6.8 kDa mitochondrial proteolipid	--	--	--	--	--	IPR012574 [Mitochondrial proteolipid]	--	--
A0A0A0MTR2	Prolyl 3-hydroxylase OGFOD1	OGFOD1	1373.4	1325.1	1326.4	1376.2	1356.4	1305.7	1250.8	1324.7	1291	0.960644984968571	0.118344244173555	-0.0579247263791897	Nonsignificant	1.0033292752615	0.873513378434289	0.00479515114227322	Nonsignificant	3	Molecular Function:iron ion binding (GO:0005506),Molecular Function:L-ascorbic acid binding (GO:0031418),Biological Process:oxidation-reduction process (GO:0055114)	--	--	--	Predicted component of NuA3 histone acetyltransferase complex	B	Chromatin structure and dynamics ;	IPR019601 [Oxoglutarate/iron-dependent oxygenase, C-terminal degradation domain]	--	--
A0A0A0N0L3	TAR DNA-binding protein 43	TDP43	9460.1	9382.3	9373.3	9384.7	9500.9	9412.4	9023.7	9420.2	9252	0.981577632311089	0.216418047107476	-0.0268257209084864	Nonsignificant	1.00291681581531	0.571581362907638	0.00420195052883422	Nonsignificant	1	Molecular Function:nucleic acid binding (GO:0003676)	--	--	--	--	--	--	IPR000504 [RNA recognition motif domain]	nucleus protein	--
A0A0A1HAV9	Ras-related protein Rab-4		70.1	64.2	58.4	59.8	53.8	57.9	61.1	59.1	57.5	0.922158796056046	0.23007986951735	-0.116912890267043	Nonsignificant	0.889984431759211	0.137494516719738	-0.168147995235546	Nonsignificant	2	Molecular Function:GTP binding (GO:0005525),Biological Process:small GTPase mediated signal transduction (GO:0007264)	Ras-related protein Rab-4A	--	ko04144 Endocytosis	GTPase Rab4, small G protein superfamily	U	Intracellular trafficking, secretion, and vesicular transport ;	IPR001806 [Small GTPase superfamily]	endoplasmic reticulum protein	--
A0A0A6YYA0	Protein TMED7-TICAM2	TMED7-TICAM2	2278.6	2308.8	2282.9	2218.5	2253.6	2212.7	2431.9	2363.2	2392.9	1.0462425221606	0.00858348801161403	0.0652173113965357	Nonsignificant	0.972999723447302	0.0176381887006715	-0.0394886999336605	Nonsignificant	2	Biological Process:transport (GO:0006810),Cellular Component:integral component of membrane (GO:0016021)	p24 family protein gamma-3	--	--	emp24/gp25L/p24 family of membrane trafficking proteins	U	Intracellular trafficking, secretion, and vesicular transport ;	IPR009038 [GOLD domain]	Golgi apparatus protein	--
A0A0A6YYB9	Golgi apparatus membrane protein TVP23 homolog	TVP23C-CDRT4	647.4	626.2	623.1	590.4	589	610.7	632.1	654.9	632.3	1.01191543206622	0.522069981351451	0.0170887259643572	Nonsignificant	0.94379712131597	0.0265940954062099	-0.0834513237829266	Nonsignificant	1	Cellular Component:integral component of membrane (GO:0016021)	--	--	--	Uncharacterized membrane protein NPD008/CGI-148	R	General function prediction only ;	IPR008564 [Protein of unknown function DUF846, eukaryotic]	--	--
A0A0A6YYG7	Condensin-2 complex subunit H2	NCAPH2	1684.6	1669.4	1687	1564.6	1592.2	1621	1708.5	1538.3	1661.2	0.973616345963103	0.474671386866807	-0.038574705346459	Nonsignificant	0.94778813727435	0.00696393817492562	-0.0773634908936041	Nonsignificant	--	--	condensin-2 complex subunit H2	--	--	--	--	--	IPR009378 [Condensin II complex subunit H2, N-terminal] ; IPR031719 [Condensin II complex subunit H2, middle domain] ; IPR031737 [Condensin-2 complex subunit H2, C-terminal]	nucleus protein	--
A0A0A6YYL4	Coronin	CORO7-PAM16	7913.9	7871.4	7939.6	7821.4	7796.4	7768.6	7874.4	7709.6	7883.8	0.989163284144506	0.226125950578671	-0.0157194042554468	Nonsignificant	0.985732289704066	0.0108009632991133	-0.0207322097020199	Nonsignificant	1	Molecular Function:protein binding (GO:0005515)	coronin-7	--	--	Tumor-specific antigen (contains WD repeats)	Z	Cytoskeleton ;	IPR001680 [WD40 repeat] ; IPR015048 [Domain of unknown function DUF1899]	cytoskeleton protein	--
A0A0A7C6R5	MHC class I antigen (Fragment)	HLA-C	1209.3	1169.2	1074.6	1016.2	1071.4	1086.2	1158.8	1190.7	1299.6	1.05676059193189	0.325946805358563	0.0796485726015198	Nonsignificant	0.919116156497061	0.108804271255807	-0.121680896253706	Nonsignificant	--	--	major histocompatibility complex, class I	--	ko04144 Endocytosis ko04145 Phagosome ko04218 Cellular senescence ko04514 Cell adhesion molecules (CAMs) ko04612 Antigen processing and presentation ko04940 Type I diabetes mellitus ko05165 Human papillomavirus infection ko05166 HTLV-I infection ko05167 Kaposi's sarcoma-associated herpesvirus infection ko05168 Herpes simplex infection ko05169 Epstein-Barr virus infection ko05203 Viral carcinogene…	--	--	--	IPR011161 [MHC class I-like antigen recognition-like]	plasma membrane protein	--
A0A0A7E6P9	Aminopeptidase (Fragment)	ERAP1	4947.9	4815.9	4769	4771.6	4806.9	4875.6	4948.3	5065.5	4841.6	1.02219806231421	0.269483897985332	0.0316747616705562	Nonsignificant	0.994584663657382	0.692347680639364	-0.00783390971092107	Nonsignificant	2	Molecular Function:metallopeptidase activity (GO:0008237),Molecular Function:zinc ion binding (GO:0008270)	adipocyte-derived leucine aminopeptidase	3.4.11.-	--	Puromycin-sensitive aminopeptidase and related aminopeptidases	EO	Amino acid transport and metabolism ; Posttranslational modification, protein turnover, chaperones ;	IPR014782 [Peptidase M1, membrane alanine aminopeptidase, N-terminal] ; IPR024571 [ERAP1-like C-terminal domain]	endoplasmic reticulum protein	--
A0A0B4J1V8	HCG2039996	PPAN-P2RY11	3393.7	3292.9	3238.6	3251	3219.7	3096	3201.3	3390.9	3433.5	1.01012574053923	0.712349331794719	0.0145348909585072	Nonsignificant	0.96387982106154	0.142625615203441	-0.0530748160326527	Nonsignificant	3	Molecular Function:G-protein coupled receptor activity (GO:0004930),Biological Process:G-protein coupled receptor signaling pathway (GO:0007186),Cellular Component:integral component of membrane (GO:0016021)	ribosome biogenesis protein SSF1/2	--	--	RNA-binding protein required for 60S ribosomal subunit biogenesis	J	Translation, ribosomal structure and biogenesis ;	IPR000276 [G protein-coupled receptor, rhodopsin-like] ; IPR007109 [Brix domain]	nucleus protein	--
A0A0B4J259	Lysozyme C	LYZ	169.6	179	186.7	252.8	2231.5	200.4	210.4	180.4	202.8	1.10891089108911	0.131490573946047	0.14914343930581	Nonsignificant	5.01531851298337	0.395990190084786	2.32634132646253	Nonsignificant	--	--	lysozyme C	3.2.1.17	ko04970 Salivary secretion	--	--	--	IPR001916 [Glycoside hydrolase, family 22]	extracell protein	--
A0A0B4J297	N-alpha-acetyltransferase 38, NatC auxiliary subunit	NAA38	141	136.7	134.9	127.3	141.1	123.4	138.5	134.2	140.7	1.00193892389724	0.924121604883176	0.0027945675389627	Nonsignificant	0.949587978671837	0.288232575864431	-0.0746264236188978	Nonsignificant	--	--	N-alpha-acetyltransferase 38, NatC auxiliary subunit	--	--	U1 snRNP component	K	Transcription ;	IPR001163 [LSM domain, eukaryotic/archaea-type]	nucleus protein	--
A0A0B4J2A0	FGGY_N domain-containing protein		91.1	93.5	91.5	104	90.9	98.5	96.6	101.7	95.3	1.06338283230714	0.0492174104917126	0.0886610802551435	Nonsignificant	1.06265845708077	0.210418450200129	0.0876779830853206	Nonsignificant	1	Biological Process:carbohydrate metabolic process (GO:0005975)	sedoheptulokinase	2.7.1.14		Ribulose kinase and related carbohydrate kinases	G	Carbohydrate transport and metabolism ;	IPR018484 [Carbohydrate kinase, FGGY, N-terminal]	mitochondrion protein	--
A0A0C4DFM1	Transmembrane 9 superfamily member	TM9SF4	3061.2	3153.7	3134	2964.3	3088.6	3084.2	2978.3	3238	3353.2	1.02359635892993	0.55531210517754	0.0336469206386102	Nonsignificant	0.977344928280332	0.226880754221306	-0.0330602814172622	Nonsignificant	1	Cellular Component:integral component of membrane (GO:0016021)	transmembrane 9 superfamily member 2/4	--	--	Endosomal membrane proteins, EMP70	U	Intracellular trafficking, secretion, and vesicular transport ;	IPR004240 [Nonaspanin (TM9SF)]	--	--
A0A0C4DFP4	Peptide-N(4)-(N-acetyl-beta-glucosaminyl)asparagine amidase (Fragment)	NGLY1	137.3	143.8	144.3	155.5	144.5	128.3	134	128.7	133.1	0.930418429713211	0.0239937075022972	-0.10404842091316	Nonsignificant	1.00681711330512	0.912001471184678	0.00980164393037016	Nonsignificant	2	Cellular Component:cytoplasm (GO:0005737),Biological Process:glycoprotein catabolic process (GO:0006516)	peptide-N4-(N-acetyl-beta-glucosaminyl)asparagine amidase	3.5.1.52	ko04141 Protein processing in endoplasmic reticulum	Peptide:N-glycanase	O	Posttranslational modification, protein turnover, chaperones ;	IPR002931 [Transglutaminase-like] ; IPR006588 [Peptide N glycanase, PAW domain] ; IPR018997 [PUB domain]	cytoplasm protein	--
A0A0C4DFW4	Testis-expressed protein 30	TEX30	371.1	375.3	372.4	316.4	326	330.7	381.4	344.3	377.1	0.98569896317483	0.694278806098766	-0.020780986466001	Nonsignificant	0.869771183410797	0.000378742047635681	-0.20129218355494	Nonsignificant	1	Molecular Function:hydrolase activity (GO:0016787)	--	--	--	Predicted alpha/beta hydrolase	R	General function prediction only ;	IPR002925 [Dienelactone hydrolase]	--	--
A0A0C4DG89	RNA helicase	DDX46	20138.3	20233.3	19904.6	19850.1	20341.2	20279.3	20114.2	19972.2	19494.7	0.988468085247577	0.334418107285157	-0.0167337085973656	Nonsignificant	1.00322515354319	0.740755505314795	0.00464542593708578	Nonsignificant	2	Molecular Function:nucleic acid binding (GO:0003676),Molecular Function:ATP binding (GO:0005524)	ATP-dependent RNA helicase DDX46/PRP5	3.6.4.13	ko03040 Spliceosome	RNA helicase	A	RNA processing and modification ;	IPR001650 [Helicase, C-terminal] ; IPR011545 [DEAD/DEAH box helicase domain]	nucleus protein	--
A0A0C4DG90	Laminin subunit beta-4 (Fragment)	LAMB4	634.1	789.6	774.7	681.8	678	627.3	1001.3	609.8	831.3	1.11098981077147	0.546750593634699	0.15184558538868	Nonsignificant	0.903884643377001	0.25128466232761	-0.145789431812484	Nonsignificant	--	--	laminin, beta 4	--	ko04151 PI3K-Akt signaling pathway ko04510 Focal adhesion ko04512 ECM-receptor interaction ko05145 Toxoplasmosis ko05146 Amoebiasis ko05165 Human papillomavirus infection ko05200 Pathways in cancer ko05222 Small cell lung cancer	Extracellular matrix glycoprotein Laminin subunit beta	W	Extracellular structures ;	IPR002049 [Laminin EGF domain]	extracell protein	--
A0A0C4DGA2	Enoyl-CoA delta isomerase 2	ECI2	2377.7	2311.8	2280.3	2332.9	2321.7	2265.9	2182.3	2419.1	2322.2	0.993371402335791	0.846295859106842	-0.00959488052836041	Nonsignificant	0.992926626302046	0.666583956402897	-0.0102409831571343	Nonsignificant	3	Molecular Function:fatty-acyl-CoA binding (GO:0000062),Molecular Function:catalytic activity (GO:0003824),Biological Process:metabolic process (GO:0008152)	peroxisomal 3,2-trans-enoyl-CoA isomerase	5.3.3.8	ko00071 Fatty acid degradation ko04146 Peroxisome	Enoyl-CoA hydratase/isomerase	I	Lipid transport and metabolism ;	IPR000582 [Acyl-CoA-binding protein, ACBP] ; IPR001753 [Crotonase superfamily]	peroxisome protein	--
A0A0C4DGA7	Actin-binding LIM protein 3	ABLIM3	853.9	807.2	784.8	826.6	842.8	817.2	632.7	797.7	826.8	0.922850484484239	0.379812979139125	-0.115831166155982	Nonsignificant	1.01664009158183	0.565469965932863	0.0238090302387594	Nonsignificant	3	Molecular Function:actin binding (GO:0003779),Biological Process:cytoskeleton organization (GO:0007010),Molecular Function:zinc ion binding (GO:0008270)	actin-binding LIM protein	--	ko04360 Axon guidance	Actin-binding LIM Zn-finger protein Limatin involved in axon guidance	TZ	Signal transduction mechanisms ; Cytoskeleton ;	IPR001781 [Zinc finger, LIM-type] ; IPR003128 [Villin headpiece] ; IPR032402 [Putative adherens-junction anchoring domain]	cytoplasm protein	--
A0A0C4DGQ8	Dehydrogenase/reductase SDR family member 7B	DHRS7B	561.7	594.5	612.4	637.6	622.9	626	575.5	616.2	685.9	1.06163066832523	0.363798703176149	0.0862819529134719	Nonsignificant	1.06666289720683	0.0643387502482118	0.0931043060877738	Nonsignificant	--	--	dehydrogenase/reductase SDR family member 7B	1.1.-.-	--	Predicted dehydrogenase	Q	Secondary metabolites biosynthesis, transport and catabolism ;	IPR002347 [Short-chain dehydrogenase/reductase SDR]	mitochondrion protein	--
A0A0C4DGW0	NEDD4 family-interacting protein 2	NDFIP2	544.2	471.8	481.8	474.6	464.8	472.2	451.9	447.8	406.6	0.872145813860328	0.0763958985441703	-0.197358735863629	Nonsignificant	0.942448925090132	0.331844815195257	-0.0855136595466908	Nonsignificant	2	Biological Process:vacuolar transport (GO:0007034),Biological Process:metal ion transport (GO:0030001)	--	--	--	Golgi-associated protein/Nedd4 WW domain-binding protein	R	General function prediction only ;	IPR019325 [NEDD4/Bsd2]	Golgi apparatus protein	--
A0A0C4DH22	Band 4.1-like protein 1	EPB41L1	457.7	493	474.7	482.7	449.8	447.4	447.8	490.1	468.2	0.986459941069174	0.706599131235364	-0.019667628828826	Nonsignificant	0.968079135681212	0.377180311876969	-0.0468031093829949	Nonsignificant	5	Molecular Function:actin binding (GO:0003779),Molecular Function:structural molecule activity (GO:0005198),Cellular Component:cytoskeleton (GO:0005856),Molecular Function:cytoskeletal protein binding (GO:0008092),Biological Process:cortical actin cytoskeleton organization (GO:0030866)	erythrocyte membrane protein band 4.1	--	--	Erythrocyte membrane protein 4.1 and related proteins of the ERM family	R	General function prediction only ;	IPR007477 [SAB domain] ; IPR008379 [Band 4.1, C-terminal] ; IPR014847 [FERM adjacent (FA)] ; IPR018979 [FERM, N-terminal] ; IPR018980 [FERM, C-terminal PH-like domain] ; IPR019748 [FERM central domain]	nucleus protein	--
A0A0D9SF70	ADP-ribosylation factor GTPase-activating protein 2	ARFGAP2	4439.7	4258.6	4227.9	4426.6	4183.2	4041.2	4244.8	4133.2	4032.7	0.960119756773065	0.129186489350961	-0.0587137289211561	Nonsignificant	0.978709907010568	0.520848650466716	-0.031046791479101	Nonsignificant	1	Molecular Function:GTPase activator activity (GO:0005096)	ADP-ribosylation factor GTPase-activating protein 2/3	--	ko04144 Endocytosis	Predicted GTPase-activating protein	T	Signal transduction mechanisms ;	IPR001164 [Arf GTPase activating protein]	Golgi apparatus protein	--
A0A0D9SFB1	Dynamin GTPase	DNM1	1837	1877.7	1861.3	1810.3	1799.3	1777.2	1633.7	1826.8	1848.6	0.952134146341463	0.268573399118553	-0.0707632454848728	Nonsignificant	0.966068866571019	0.0146312900637033	-0.0498020591190846	Nonsignificant	2	Molecular Function:GTPase activity (GO:0003924),Molecular Function:GTP binding (GO:0005525)	dynamin GTPase	3.6.5.5	ko04072 Phospholipase D signaling pathway ko04144 Endocytosis ko04721 Synaptic vesicle cycle ko04961 Endocrine and other factor-regulated calcium reabsorption ko05100 Bacterial invasion of epithelial cells	Vacuolar sorting protein VPS1, dynamin, and related proteins	UR	Intracellular trafficking, secretion, and vesicular transport ; General function prediction only ;	IPR000375 [Dynamin central domain] ; IPR001849 [Pleckstrin homology domain] ; IPR003130 [Dynamin GTPase effector] ; IPR022812 [Dynamin superfamily]	cytoskeleton protein	--
A0A0D9SFJ1	Coenzyme Q6 homolog, monooxygenase (Yeast), isoform CRA_a	COQ6	375.6	352.6	344.7	385.4	366.1	354.4	327.8	353.7	325.9	0.938950507969056	0.165700548482974	-0.0908789793825073	Nonsignificant	1.03075775934383	0.443353800205185	0.0437053215943851	Nonsignificant	1	Molecular Function:FAD binding (GO:0071949)	ubiquinone biosynthesis monooxygenase Coq6	1.14.13.-	ko00130 Ubiquinone and other terpenoid-quinone biosynthesis ko01100 Metabolic pathways	Monooxygenase involved in coenzyme Q (ubiquinone) biosynthesis	HC	Coenzyme transport and metabolism ; Energy production and conversion ;	IPR002938 [FAD-binding domain]	--	--
A0A0D9SGE8	PHD finger protein 6	PHF6	4258	4337	4239.7	4161.7	4214.3	4245.7	4279.2	4225.6	4479.2	1.01163252744513	0.579949279726905	0.0166853304385596	Nonsignificant	0.98340436472999	0.139880344119566	-0.0241433364744751	Nonsignificant	--	--	--	--	--	Transcription factor TCF20	K	Transcription ;	--	cytoplasm protein	--
A0A0E3DC45	MHC class I antigen (Fragment)	HLA-A	700.5	688	596.3	564	641.7	561.3	592.1	634.2	635.4	0.93797863764611	0.315644799250187	-0.0923730289835647	Nonsignificant	0.890266021765417	0.159855346086076	-0.167691600453452	Nonsignificant	--	--	major histocompatibility complex, class I	--	ko04144 Endocytosis ko04145 Phagosome ko04218 Cellular senescence ko04514 Cell adhesion molecules (CAMs) ko04612 Antigen processing and presentation ko04940 Type I diabetes mellitus ko05165 Human papillomavirus infection ko05166 HTLV-I infection ko05167 Kaposi's sarcoma-associated herpesvirus infection ko05168 Herpes simplex infection ko05169 Epstein-Barr virus infection ko05203 Viral carcinogene…	--	--	--	IPR011161 [MHC class I-like antigen recognition-like]	plasma membrane protein	--
A0A0F7KYT8	Fragile X mental retardation autosomal homolog variant p2K	FXR1	12650.7	12385.7	11899.8	11844.9	12472.9	12100.9	11750.2	12447.5	12198.9	0.985391025606316	0.581057936270587	-0.0212317624418744	Nonsignificant	0.98598935461688	0.578464010748522	-0.0203560244751931	Nonsignificant	1	Molecular Function:RNA binding (GO:0003723)	fragile X mental retardation protein	--	ko03013 RNA transport	--	--	--	IPR004088 [K Homology domain, type 1] ; IPR008395 [Agenet-like domain] ; IPR022034 [Fragile X-related 1 protein, C-terminal core] ; IPR032172 [Fragile X-related 1 protein, C-terminal region 1] ; IPR032177 [Fragile X-related 1 protein, C-terminal region 3]	nucleus protein	--
A0A0G2JH37	Tapasin	TAPBP	2995.2	3110.6	2886.8	2751.8	2858	2906.1	2981.9	3053.5	3100.5	1.01593532460023	0.549859825997022	0.0228085617080523	Nonsignificant	0.946989747125414	0.114870305735801	-0.0785792888889432	Nonsignificant	--	--	TAP binding protein (tapasin)	--	ko04612 Antigen processing and presentation	--	--	--	IPR003597 [Immunoglobulin C1-set]	--	--
A0A0G2JIW1	Heat shock 70 kDa protein 1B	HSPA1B	22250.2	22859.3	23534.3	23365.6	23024.1	22803.9	22643.8	21598.1	22255.8	0.968735705191146	0.210606760053251	-0.0458249780797072	Nonsignificant	1.00800946334556	0.674545381560294	0.0115091831410274	Nonsignificant	--	--	heat shock 70kDa protein 1/2/6/8	--	ko03040 Spliceosome ko04010 MAPK signaling pathway ko04141 Protein processing in endoplasmic reticulum ko04144 Endocytosis ko04213 Longevity regulating pathway - multiple species ko04612 Antigen processing and presentation ko04915 Estrogen signaling pathway ko05134 Legionellosis ko05145 Toxoplasmosis ko05162 Measles ko05164 Influenza A ko05169 Epstein-Barr virus infection	Molecular chaperones HSP70/HSC70, HSP70 superfamily	O	Posttranslational modification, protein turnover, chaperones ;	IPR013126 [Heat shock protein 70 family]	mitochondrion protein	--
A0A0G2JJD3	Phosphatidylserine lipase ABHD16A	ABHD16A	277.5	286.9	312.7	271.7	275.4	267.3	293.8	284.1	289.5	0.988940827727739	0.781321888166465	-0.0160438935163618	Nonsignificant	0.928514422528788	0.124549086971819	-0.10700377530377	Nonsignificant	--	--	--	--	--	Predicted alpha/beta hydrolase BAT5	R	General function prediction only ;	IPR000073 [Alpha/beta hydrolase fold-1]	--	--
A0A0G2JLB3	Glucosylceramidase	GBA	3982.6	3780.7	3574.2	3653.7	3703.9	3793.2	3345.7	3848.2	3660.9	0.95742447629548	0.440631906843261	-0.0627694062531892	Nonsignificant	0.983532524807056	0.644076530949517	-0.0239553325696534	Nonsignificant	--	--	glucosylceramidase	3.2.1.45	ko00511 Other glycan degradation ko00600 Sphingolipid metabolism ko01100 Metabolic pathways ko04142 Lysosome	Beta-glucocerebrosidase	G	Carbohydrate transport and metabolism ;	IPR033452 [Glycosyl hydrolase family 30, beta sandwich domain] ; IPR033453 [Glycosyl hydrolase family 30, TIM-barrel domain]	lysosome protein	--
A0A0G2JN29	Nodal modulator 1	NOMO1	654.7	710.2	716.8	662.9	676.7	648.6	819.6	677.4	737.1	1.07320939616659	0.32849749984034	0.101931590854948	Nonsignificant	0.955084786472595	0.217201843870627	-0.066299282583021	Nonsignificant	--	--	--	--	--	Metalloproteinase-related collagenase pM5	O	Posttranslational modification, protein turnover, chaperones ;	--	endoplasmic reticulum protein	--
A0A0G2JNH2	Tight junction protein ZO-1	TJP1	722.3	698.6	677.4	669.7	729.5	745.4	587.5	576.3	516.3	0.800695801363008	0.00554513366966619	-0.320673853777682	Significant	1.02206548158033	0.590789473665177	0.0314876296658448	Nonsignificant	1	Molecular Function:protein binding (GO:0005515)	tight junction protein 1	--	ko04520 Adherens junction ko04530 Tight junction ko04540 Gap junction ko05110 Vibrio cholerae infection ko05120 Epithelial cell signaling in Helicobacter pylori infection ko05132 Salmonella infection	Tight junction proteins	T	Signal transduction mechanisms ;	IPR000906 [ZU5 domain] ; IPR001478 [PDZ domain] ; IPR008145 [Guanylate kinase/L-type calcium channel beta subunit] ; IPR011511 [Variant SH3 domain]	synapse protein	--
A0A0J9YVP6	Poly(U)-binding-splicing factor PUF60 (Fragment)	PUF60	12983.8	13425.2	13682.3	13544.9	13421.8	12854.8	14333.6	13437.2	13074.2	1.01879958993597	0.587261696546577	0.0268702840440819	Nonsignificant	0.993270360402381	0.775350775547838	-0.00974163340460841	Nonsignificant	1	Molecular Function:nucleic acid binding (GO:0003676)	poly(U)-binding-splicing factor PUF60	--	ko03040 Spliceosome	Polypyrimidine tract-binding protein PUF60 (RRM superfamily)	A	RNA processing and modification ;	IPR000504 [RNA recognition motif domain]	cytoplasm protein	--
A0A0J9YWB6	RNA polymerase II subunit A C-terminal domain phosphatase (Fragment)	CTDP1	131.2	159.7	149.8	155.7	151.8	159.2	156.6	154	142.7	1.0285908781484	0.677520428652248	0.040669264608549	Nonsignificant	1.05899705014749	0.371737135291001	0.0826985706867074	Nonsignificant	--	--	RNA polymerase II subunit A C-terminal domain phosphatase	3.1.3.16	--	TFIIF-interacting CTD phosphatases, including NLI-interacting factor	K	Transcription ;	IPR004274 [FCP1 homology domain] ; IPR015388 [FCP1-like phosphatase, C-terminal]	nucleus protein	--
A0A0J9YWL0	Beta/gamma crystallin domain-containing protein 1	CRYBG1	6181.1	6210.3	5930.9	5871.9	5932.5	5921.8	5643.3	5959	6057.4	0.963836417916965	0.222788257415038	-0.0531397815085697	Nonsignificant	0.96746587491745	0.0933961375993315	-0.0477173204061563	Nonsignificant	--	--	--	--	--	--	--	--	IPR000772 [Ricin B, lectin domain] ; IPR001064 [Beta/gamma crystallin]	--	--
A0A0J9YXC7	LIM and senescent cell antigen-like-containing domain protein	LIMS4	866.8	936.5	955.7	898.8	871.9	964.9	1092.4	833.5	943.6	1.04005074302283	0.668105821469059	0.0566539177139958	Nonsignificant	0.9915186661834	0.84986554526839	-0.012288162214646	Nonsignificant	1	Molecular Function:zinc ion binding (GO:0008270)	--	--	--	Focal adhesion protein PINCH-1, contains LIM domains	TZ	Signal transduction mechanisms ; Cytoskeleton ;	IPR001781 [Zinc finger, LIM-type]	cytoskeleton protein	--
A0A0J9YYJ0	Protein canopy homolog 4 (Fragment)	CNPY4	351.7	357.5	369.3	359.5	349.9	343.9	320.9	325.7	330.4	0.905887807139546	0.00446706212157203	-0.142595709192069	Nonsignificant	0.97663421418637	0.28967795762359	-0.0341097744459053	Nonsignificant	--	--	--	--	--	Uncharacterized conserved protein	S	Function unknown ;	IPR021852 [Domain of unknown function DUF3456]	--	--
A0A0K0K1H8	Serotransferrin	HEL-S-71p	1952.9	1975.1	1957	1786.7	1841.5	1910.6	2422	2113.7	2104.8	1.12837723024639	0.136487699862171	0.174249458893215	Nonsignificant	0.941172472387426	0.0340995628407155	-0.0874689699593677	Nonsignificant	--	--	transferrin	--	ko04066 HIF-1 signaling pathway ko04216 Ferroptosis ko04978 Mineral absorption	--	--	--	IPR001156 [Transferrin-like domain]	extracell protein	--
A0A0K0K1I0	Epididymis secretory protein Li 265	HEL-S-265	14606	13811.8	13776.8	14749.1	14924.9	14980.8	13170.3	13396.3	12871.3	0.934666995302716	0.0415878183438621	-0.0974756441099427	Nonsignificant	1.05830603916141	0.0426901573017939	0.0817568839123848	Nonsignificant	--	--	tropomyosin 1	--	ko04260 Cardiac muscle contraction ko04261 Adrenergic signaling in cardiomyocytes ko05206 MicroRNAs in cancer ko05410 Hypertrophic cardiomyopathy (HCM) ko05414 Dilated cardiomyopathy (DCM)	Actin filament-coating protein tropomyosin	Z	Cytoskeleton ;	IPR000533 [Tropomyosin]	--	--
A0A0K0K1J1	Epididymis secretory protein Li 2	HEL-S-2	1680.5	1779.2	1720.6	1516.1	1529.2	1476.5	1836	1584.3	1678.1	0.984190104820184	0.7465690599821	-0.0229910833965644	Nonsignificant	0.872883809817964	0.00257737772373413	-0.196138466411115	Nonsignificant	1	Molecular Function:cysteine-type endopeptidase inhibitor activity (GO:0004869)	cystatin-C	--	ko04970 Salivary secretion	--	--	--	IPR000010 [Cystatin domain]	extracell protein	--
A0A0K0K1K7	6-phosphogluconolactonase	HEL-S-304	8972.8	9299.9	9643.3	9695.5	9303.5	9329.7	10037.4	9278.3	9461.5	1.03084969193294	0.392273480911523	0.0438339888539131	Nonsignificant	1.01478363662416	0.58395375523156	0.0211721612591565	Nonsignificant	1	Biological Process:carbohydrate metabolic process (GO:0005975)	6-phosphogluconolactonase	3.1.1.31	ko00030 Pentose phosphate pathway ko01100 Metabolic pathways ko01200 Carbon metabolism	6-phosphogluconolactonase - like protein	G	Carbohydrate transport and metabolism ;	IPR006148 [Glucosamine/galactosamine-6-phosphate isomerase]	microsome protein	--
A0A0K1H1B1	Putative ATP-dependent RNA helicase DDX60	DDX60L	489.2	476.4	498.9	484.4	480	499.3	450.5	482.7	515.7	0.989347900307272	0.806928388175391	-0.0154501666333839	Nonsignificant	0.999453738477296	0.977146574398263	-0.0007883041195458	Nonsignificant	2	Molecular Function:nucleic acid binding (GO:0003676),Molecular Function:ATP binding (GO:0005524)	ATP-dependent RNA helicase DDX60	3.6.4.13	--	Predicted helicase, DEAD-box superfamily	R	General function prediction only ;	IPR001650 [Helicase, C-terminal] ; IPR011545 [DEAD/DEAH box helicase domain]	nucleus protein	--
A0A0S2PZM4	Bifunctional arginine demethylase and lysyl-hydroxylase JMJD6	JMJD6	1082	1189.3	1107.1	1087.4	1003.8	979.8	933.6	952.4	1010.9	0.857476912147762	0.015826189477991	-0.221830268124768	Nonsignificant	0.909010182334833	0.0897246988800266	-0.137631639938065	Nonsignificant	--	--	histone arginine demethylase JMJD6	1.14.11.-	--	Phosphatidylserine-specific receptor PtdSerR, contains JmjC domain	BT	Chromatin structure and dynamics ; Signal transduction mechanisms ;	IPR003347 [JmjC domain]	--	--
A0A0S2Q0B1	AT-rich interactive domain-containing protein 1A	ARID1A	1517.8	1596.6	1618	1628.7	1578.3	1562.7	1802.5	1550.4	1541.3	1.03418984025019	0.584691192638921	0.0485010371504707	Nonsignificant	1.00788183585496	0.749849147443035	0.0113265070730333	Nonsignificant	1	Molecular Function:DNA binding (GO:0003677)	AT-rich interactive domain-containing protein 1	--	ko05225 Hepatocellular carcinoma	SWI-SNF chromatin-remodeling complex protein	B	Chromatin structure and dynamics ;	IPR001606 [ARID DNA-binding domain] ; IPR033388 [SWI/SNF-like complex subunit BAF250, C-terminal]	nucleus protein	ARID
A0A0S2Z2Z3	ATP-binding cassette sub-family B member 7 isoform 1 (Fragment)	ABCB7	3464.6	2991.8	2861	3295.6	3108.8	3007.5	2735.3	2953.8	2928.5	0.9248932105523	0.299558361734377	-0.112641295204932	Nonsignificant	1.01014231437955	0.883528630938474	0.0145585620720237	Nonsignificant	5	Molecular Function:ATP binding (GO:0005524),Biological Process:transport (GO:0006810),Cellular Component:integral component of membrane (GO:0016021),Molecular Function:ATPase activity (GO:0016887),Biological Process:transmembrane transport (GO:0055085)	ATP-binding cassette, subfamily B (MDR/TAP), member 7	--	ko02010 ABC transporters	Mitochondrial Fe/S cluster exporter, ABC superfamily	U	Intracellular trafficking, secretion, and vesicular transport ;	IPR003439 [ABC transporter-like] ; IPR011527 [ABC transporter type 1, transmembrane domain]	mitochondrion protein	--
A0A0S2Z2Z6	Annexin (Fragment)	ANXA6	44397.8	44903.3	45274.5	45835.5	45375.4	47504.9	45126.5	47165.9	47194.5	1.03649472861351	0.0884388852393864	0.0517127792331557	Nonsignificant	1.03076486376431	0.118041307555327	0.0437152652273781	Nonsignificant	2	Molecular Function:calcium ion binding (GO:0005509),Molecular Function:calcium-dependent phospholipid binding (GO:0005544)	annexin A6	--	--	Annexin	U	Intracellular trafficking, secretion, and vesicular transport ;	IPR018502 [Annexin repeat]	extracell protein	--
A0A0S2Z3B0	Argininosuccinate lyase isoform 3 (Fragment)	ASL	1513.7	1509	1486.6	1495.1	1548.4	1475	1422.6	1540.4	1449.1	0.978444547934269	0.426568079656443	-0.0314380045740196	Nonsignificant	1.0020402279733	0.902229962145254	0.00294042822633149	Nonsignificant	--	--	argininosuccinate lyase	4.3.2.1	ko00220 Arginine biosynthesis ko00250 Alanine, aspartate and glutamate metabolism ko01100 Metabolic pathways ko01230 Biosynthesis of amino acids	Argininosuccinate lyase	E	Amino acid transport and metabolism ;	IPR022761 [Fumarate lyase, N-terminal] ; IPR029419 [Argininosuccinate lyase, C-terminal]	--	--
A0A0S2Z3C9	Ets variant 6 isoform 1 (Fragment)	ETV6	956.1	955.4	903.5	842	890.4	914	956.9	1026.6	995.7	1.05833037300178	0.10917231156702	0.0817900557038393	Nonsignificant	0.940106571936057	0.109843732679706	-0.0891037826836796	Nonsignificant	2	Cellular Component:nucleus (GO:0005634),Molecular Function:sequence-specific DNA binding (GO:0043565)	ETS translocation variant 6/7	--	ko05202 Transcriptional misregulation in cancer	Transcription factor NERF and related proteins, contain ETS domain	K	Transcription ;	IPR000418 [Ets domain] ; IPR003118 [Pointed domain]	nucleus protein	ETS
A0A0S2Z3F2	Non-specific serine/threonine protein kinase (Fragment)	ARAF	352.9	360.8	368	356	325.2	314	322.1	374.5	346.6	0.964407876490709	0.460981802117218	-0.0522846611517322	Nonsignificant	0.920033280946658	0.0958987687884231	-0.120242045252207	Nonsignificant	4	Molecular Function:protein kinase activity (GO:0004672),Biological Process:protein phosphorylation (GO:0006468),Biological Process:signal transduction (GO:0007165),Biological Process:intracellular signal transduction (GO:0035556)	A-Raf proto-oncogene serine/threonine-protein kinase	2.7.11.1	ko01521 EGFR tyrosine kinase inhibitor resistance ko01522 Endocrine resistance ko04010 MAPK signaling pathway ko04012 ErbB signaling pathway ko04068 FoxO signaling pathway ko04270 Vascular smooth muscle contraction ko04650 Natural killer cell mediated cytotoxicity ko04720 Long-term potentiation ko04726 Serotonergic synapse ko04730 Long-term depression ko04810 Regulation of actin cytoskeleton ko04…	Serine/threonine protein kinase RAF	T	Signal transduction mechanisms ;	IPR001245 [Serine-threonine/tyrosine-protein kinase catalytic domain] ; IPR002219 [Protein kinase C-like, phorbol ester/diacylglycerol-binding domain] ; IPR003116 [Raf-like Ras-binding]	cytoplasm protein	--
A0A0S2Z3G9	Actinin alpha 4 isoform 1 (Fragment)	ACTN4	70840.6	68729.1	65165.1	66514.7	69191.1	67561.4	63563.1	69918.9	66404	0.97631667894271	0.549247630683514	-0.0345789173485599	Nonsignificant	0.992831702280218	0.802448071478599	-0.010378911739566	Nonsignificant	1	Molecular Function:protein binding (GO:0005515)	actinin alpha 1/4	--	ko04510 Focal adhesion ko04520 Adherens junction ko04530 Tight junction ko04670 Leukocyte transendothelial migration ko04810 Regulation of actin cytoskeleton ko05146 Amoebiasis ko05203 Viral carcinogenesis ko05322 Systemic lupus erythematosus	Ca2+-binding actin-bundling protein (actinin), alpha chain (EF-Hand protein superfamily)	Z	Cytoskeleton ;	IPR001715 [Calponin homology domain] ; IPR002017 [Spectrin repeat] ; IPR014837 [EF-hand, Ca insensitive]	cytoskeleton protein	--
A0A0S2Z3H3	ADP/ATP translocase (Fragment)	SLC25A4	1397.1	1318.1	1273.8	1227.2	1280.5	1273.5	1243.5	1361.5	1282	0.974429681624467	0.53439567097196	-0.0373700157479659	Nonsignificant	0.947906743544748	0.156363408247864	-0.0771829632358296	Nonsignificant	--	--	solute carrier family 25 (mitochondrial adenine nucleotide translocator), member 4/5/6/31	--	ko04020 Calcium signaling pathway ko04022 cGMP-PKG signaling pathway ko04217 Necroptosis ko04218 Cellular senescence ko05012 Parkinson's disease ko05016 Huntington's disease ko05166 HTLV-I infection	Mitochondrial ADP/ATP carrier proteins	C	Energy production and conversion ;	IPR018108 [Mitochondrial substrate/solute carrier]	mitochondrion protein	--
A0A0S2Z3I6	G protein-coupled receptor kinase (Fragment)	ADRBK1	177.4	183.4	210.1	220.1	218.1	234.6	150.2	215.6	179.2	0.954633035557891	0.707568004234869	-0.0669818324435272	Nonsignificant	1.17849010334559	0.0398705712576678	0.236939643259966	Nonsignificant	3	Molecular Function:protein kinase activity (GO:0004672),Molecular Function:ATP binding (GO:0005524),Biological Process:protein phosphorylation (GO:0006468)	beta-adrenergic-receptor kinase	2.7.11.15	ko04062 Chemokine signaling pathway ko04144 Endocytosis ko04340 Hedgehog signaling pathway ko04724 Glutamatergic synapse ko04740 Olfactory transduction ko05032 Morphine addiction	G protein-coupled receptor kinase	T	Signal transduction mechanisms ;	IPR000719 [Protein kinase domain] ; IPR001849 [Pleckstrin homology domain] ; IPR016137 [RGS domain]	plasma membrane protein	--
A0A0S2Z3L2	P-type Ca(2+) transporter (Fragment)	ATP2A2	22089.6	21620	22178.5	20903.2	21595	21901.6	20777.1	22250.7	21731	0.982860334415471	0.463603327153967	-0.0249416723823706	Nonsignificant	0.977411702568445	0.220904470648548	-0.0329617167848812	Nonsignificant	2	Molecular Function:nucleotide binding (GO:0000166),Molecular Function:metal ion binding (GO:0046872)	Ca2+ transporting ATPase, sarcoplasmic/endoplasmic reticulum	3.6.3.8	ko04020 Calcium signaling pathway ko04022 cGMP-PKG signaling pathway ko04972 Pancreatic secretion ko05010 Alzheimer's disease	Ca2+ transporting ATPase	P	Inorganic ion transport and metabolism ;	IPR004014 [Cation-transporting P-type ATPase, N-terminal] ; IPR006068 [Cation-transporting P-type ATPase, C-terminal] ; IPR008250 [P-type ATPase, A domain] ; IPR023214 [HAD-like domain]	nucleus protein	--
A0A0S2Z3P9	Acyl-CoA dehydrogenase short/branched chain isoform 1 (Fragment)	ACADSB	2998.7	2851.8	2896.2	2816	2889.7	2936.6	2722.8	3065.9	3054.2	1.01099843369499	0.803442006473776	0.0157807621249872	Nonsignificant	0.988064069877782	0.567273575321623	-0.0173235001441939	Nonsignificant	4	Molecular Function:acyl-CoA dehydrogenase activity (GO:0003995),Biological Process:metabolic process (GO:0008152),Molecular Function:flavin adenine dinucleotide binding (GO:0050660),Biological Process:oxidation-reduction process (GO:0055114)	short/branched chain acyl-CoA dehydrogenase	1.3.99.12	ko00071 Fatty acid degradation ko00280 Valine, leucine and isoleucine degradation ko01100 Metabolic pathways ko01212 Fatty acid metabolism	Short-chain acyl-CoA dehydrogenase	I	Lipid transport and metabolism ;	IPR006091 [Acyl-CoA oxidase/dehydrogenase, central domain] ; IPR009075 [Acyl-CoA dehydrogenase/oxidase C-terminal] ; IPR013786 [Acyl-CoA dehydrogenase/oxidase, N-terminal]	mitochondrion protein	--
A0A0S2Z3Q4	V-crk sarcoma virus CT10 oncogene-like protein isoform 1 (Fragment)	CRK	3916.6	4066.9	4278.3	4274.8	4162.7	4220.3	4328.3	4028.9	4169.5	1.02160367972076	0.551453206070571	0.03083562661503	Nonsignificant	1.03229542155312	0.295546785255203	0.045855899267535	Nonsignificant	1	Molecular Function:protein binding (GO:0005515)	proto-oncogene C-crk	--	ko04010 MAPK signaling pathway ko04012 ErbB signaling pathway ko04015 Rap1 signaling pathway ko04062 Chemokine signaling pathway ko04510 Focal adhesion ko04666 Fc gamma R-mediated phagocytosis ko04722 Neurotrophin signaling pathway ko04810 Regulation of actin cytoskeleton ko04910 Insulin signaling pathway ko05100 Bacterial invasion of epithelial cells ko05131 Shigellosis ko05200 Pathways in cance…	Crk family adapters	T	Signal transduction mechanisms ;	IPR000980 [SH2 domain] ; IPR001452 [SH3 domain] ; IPR011511 [Variant SH3 domain]	nucleus protein	--
A0A0S2Z3W3	Beta-N-acetylhexosaminidase (Fragment)	HEXA	3560	3648.8	3774.1	3795	3720.4	3674.5	3539.2	3722.4	3566.8	0.98593267716177	0.574328774593057	-0.0204389570477008	Nonsignificant	1.01884748108423	0.388232459235543	0.0269380998332754	Nonsignificant	1	Biological Process:carbohydrate metabolic process (GO:0005975)	hexosaminidase	3.2.1.52	ko00511 Other glycan degradation ko00520 Amino sugar and nucleotide sugar metabolism ko00531 Glycosaminoglycan degradation ko00603 Glycosphingolipid biosynthesis - globo and isoglobo series ko00604 Glycosphingolipid biosynthesis - ganglio series ko01100 Metabolic pathways ko04142 Lysosome	Beta-N-acetylhexosaminidase	G	Carbohydrate transport and metabolism ;	IPR015883 [Glycoside hydrolase family 20, catalytic domain] ; IPR029019 [Beta-hexosaminidase, eukaryotic type, N-terminal]	lysosome protein	--
A0A0S2Z3W7	Epididymis secretory sperm binding protein (Fragment)	ITPA	2196.3	2373.6	2433.8	2614.8	2444.8	2413.9	2520.2	2329.9	2357.2	1.02907034853006	0.505093757010383	0.0413416100320122	Nonsignificant	1.06707882976141	0.173810094649308	0.0936667582663626	Nonsignificant	1	Molecular Function:hydrolase activity (GO:0016787)	inosine triphosphate pyrophosphatase	3.6.1.-	ko00230 Purine metabolism ko00983 Drug metabolism - other enzymes ko01100 Metabolic pathways	Inosine triphosphate pyrophosphatase	F	Nucleotide transport and metabolism ;	IPR002637 [Ham1-like protein]	cytoplasm protein	--
A0A0S2Z3X8	Rab GDP dissociation inhibitor (Fragment)	GDI1	7252.2	7415.2	7461.5	7742.5	7374.6	7218.7	7498.6	7400.8	7067.6	0.992683775515276	0.728776358831133	-0.0105938818196058	Nonsignificant	1.00934976433533	0.702056771960744	0.0134261901363197	Nonsignificant	2	Molecular Function:GDP-dissociation inhibitor activity (GO:0005092),Biological Process:small GTPase mediated signal transduction (GO:0007264)	Rab GDP dissociation inhibitor	--	--	RAB proteins geranylgeranyltransferase component A (RAB escort protein)	O	Posttranslational modification, protein turnover, chaperones ;	IPR018203 [GDP dissociation inhibitor]	--	--
A0A0S2Z3Z5	Caspase 10 apoptosis-related cysteine peptidase isoform 1 (Fragment)	CASP10	560.5	550.2	548.6	586.7	570.9	557.4	540.4	579.2	585	1.02730066895679	0.356161098271971	0.0388584894736159	Nonsignificant	1.03356837220515	0.115209358159963	0.0476338285104556	Nonsignificant	2	Molecular Function:protein binding (GO:0005515),Biological Process:regulation of apoptotic process (GO:0042981)	caspase 10	3.4.22.63	ko04210 Apoptosis ko04622 RIG-I-like receptor signaling pathway ko04668 TNF signaling pathway ko05152 Tuberculosis ko05161 Hepatitis B	Caspase, apoptotic cysteine protease	D	Cell cycle control, cell division, chromosome partitioning ;	IPR001875 [Death effector domain]	cytoplasm protein	--
A0A0S2Z410	Epididymis secretory sperm binding protein (Fragment)	HSD17B10	18298.7	18192.2	17975.2	17928.6	18187.8	18239.9	17440.6	18260.9	18482.3	0.994816959539971	0.790196867131372	-0.00749699220221418	Nonsignificant	0.997984067153697	0.800264066281302	-0.00291131181163521	Nonsignificant	--	--	--	--	ko00280 Valine, leucine and isoleucine degradation ko01100 Metabolic pathways ko05010 Alzheimer's disease	Short-chain alcohol dehydrogenase/3-hydroxyacyl-CoA dehydrogenase	Q	Secondary metabolites biosynthesis, transport and catabolism ;	IPR002347 [Short-chain dehydrogenase/reductase SDR]	cytoplasm protein	--
A0A0S2Z456	Papillary renal cell carcinoma isoform 1 (Fragment)	PRCC	1765.5	1751.8	1839.7	1837.6	1762.1	1789.4	2038.6	1763.7	1768.9	1.03998506626843	0.493238701398372	0.0565628120440993	Nonsignificant	1.00599215979093	0.775748598024178	0.00861906153029444	Nonsignificant	--	--	proline-rich protein PRCC	--	ko05202 Transcriptional misregulation in cancer ko05211 Renal cell carcinoma	Mitotic checkpoint protein PRCC	D	Cell cycle control, cell division, chromosome partitioning ;	IPR018800 [Proline-rich protein PRCC]	--	--
A0A0S2Z462	ArfGAP with FG repeats 1 isoform 2 (Fragment)	AGFG1	3632.8	3964	4095.4	4038.9	3905.4	3841.6	4506.4	3699.7	4440.7	1.08164417303844	0.338521908829086	0.113225975854575	Nonsignificant	1.00801388960161	0.844619837572771	0.0115155181248453	Nonsignificant	1	Molecular Function:GTPase activator activity (GO:0005096)	Arf-GAP domain and FG repeats-containing protein 1	--	ko05164 Influenza A	Predicted GTPase-activating protein	T	Signal transduction mechanisms ;	IPR001164 [Arf GTPase activating protein]	nucleus protein	--
A0A0S2Z471	Creatine kinase (Fragment)	CKB	289.5	429.1	339.4	275.6	305.8	242.6	231.8	345.1	211.1	0.744801512287335	0.197721540839388	-0.42507209265765	Nonsignificant	0.77882797731569	0.156168653807182	-0.360623384930807	Nonsignificant	1	Molecular Function:kinase activity (GO:0016301)	creatine kinase	2.7.3.2	ko00330 Arginine and proline metabolism ko01100 Metabolic pathways	Creatine kinases	C	Energy production and conversion ;	IPR022413 [ATP:guanido phosphotransferase, N-terminal] ; IPR022414 [ATP:guanido phosphotransferase, catalytic domain]	cytoplasm protein	--
A0A0S2Z497	Peroxisomal biogenesis factor 19 (Fragment)	PEX19	1372.1	1368.7	1408.6	1376.9	1423.8	1395.1	1545.2	1444.1	1532.1	1.08965151588181	0.0222763313678574	0.123866816933918	Nonsignificant	1.01118233961537	0.454534477776666	0.0160431720574174	Nonsignificant	1	Cellular Component:peroxisome (GO:0005777)	peroxin-19	--	ko04146 Peroxisome	40 kDa farnesylated protein associated with peroxisomes	U	Intracellular trafficking, secretion, and vesicular transport ;	IPR006708 [Pex19 protein]	peroxisome protein	--
A0A0S2Z499	RNA binding motif single stranded interacting protein 1 isoform 1 (Fragment)	RBMS1	795.9	826.8	871.4	836.8	820.8	838	1005.8	840.1	829.6	1.07273164668618	0.378564593656448	0.101289218297821	Nonsignificant	1.00060141934967	0.983412216520621	0.000867403902648782	Nonsignificant	1	Molecular Function:nucleic acid binding (GO:0003676)	--	--	--	FOG: RRM domain	R	General function prediction only ;	IPR000504 [RNA recognition motif domain]	nucleus protein	--
A0A0S2Z4A7	Fanconi anemia complementation group G isoform 3	FANCG	207.6	193.8	184.4	177.3	180.3	197.3	176.2	203.8	210.5	1.00802321611471	0.906101819288898	0.0115288664051527	Nonsignificant	0.947251621713895	0.324397675375442	-0.0781803902282354	Nonsignificant	--	--	fanconi anemia group G protein	--	ko03460 Fanconi anemia pathway	--	--	--	--	nucleus protein	--
A0A0S2Z4B5	Serine/threonine-protein phosphatase (Fragment)	PPP3CA	1769.2	1933.7	1897.1	1992.1	1880.2	1857.3	1997.1	1830.1	1862.2	1.01596428571429	0.69801051773594	0.0228496878103674	Nonsignificant	1.02314285714286	0.542464280520048	0.0330075966008333	Nonsignificant	1	Molecular Function:hydrolase activity (GO:0016787)	serine/threonine-protein phosphatase 2B catalytic subunit	3.1.3.16	ko04010 MAPK signaling pathway ko04020 Calcium signaling pathway ko04022 cGMP-PKG signaling pathway ko04114 Oocyte meiosis ko04218 Cellular senescence ko04310 Wnt signaling pathway ko04360 Axon guidance ko04370 VEGF signaling pathway ko04380 Osteoclast differentiation ko04650 Natural killer cell mediated cytotoxicity ko04658 Th1 and Th2 cell differentiation ko04659 Th17 cell differentiation ko046…	Serine-threonine phosphatase 2B, catalytic subunit	R	General function prediction only ;	IPR004843 [Calcineurin-like phosphoesterase domain, ApaH type]	cytoplasm protein	--
A0A0S2Z4C3	Fumarate hydratase, mitochondrial (Fragment)	FH	15702.1	15760.8	15863.5	16462.8	16435.8	16298.4	15291	16234.7	16564	1.01612841881064	0.574319665606112	0.0230827421431225	Nonsignificant	1.03952550796173	0.000849083827645038	0.0559251595992492	Nonsignificant	2	Biological Process:tricarboxylic acid cycle (GO:0006099),Molecular Function:lyase activity (GO:0016829)	fumarate hydratase, class II	4.2.1.2	ko00020 Citrate cycle (TCA cycle) ko00620 Pyruvate metabolism ko01100 Metabolic pathways ko01200 Carbon metabolism ko05200 Pathways in cancer ko05211 Renal cell carcinoma	Fumarase	C	Energy production and conversion ;	IPR018951 [Fumarase C, C-terminal] ; IPR022761 [Fumarate lyase, N-terminal]	mitochondrion protein	--
A0A0S2Z4I4	Tropomyosin 3 isoform 3 (Fragment)	TPM3	344.5	357.3	347.4	416.2	419.4	401.5	282	359.2	369.4	0.963210064811285	0.688060806421165	-0.0540776276470314	Nonsignificant	1.17908882958445	0.000744818417108539	0.237672411424921	Nonsignificant	--	--	tropomyosin 4	--	ko04260 Cardiac muscle contraction ko04261 Adrenergic signaling in cardiomyocytes ko05410 Hypertrophic cardiomyopathy (HCM) ko05414 Dilated cardiomyopathy (DCM)	Actin filament-coating protein tropomyosin	Z	Cytoskeleton ;	IPR000533 [Tropomyosin]	extracell protein	--
A0A0S2Z4K2	CCHC-type zinc finger nucleic acid binding protein isoform 3 (Fragment)	CNBP	6612.4	6978.1	7082	6866.2	6758.6	6743.1	7811.5	6898.3	7499.8	1.07435481920426	0.166638493415375	0.103470540220023	Nonsignificant	0.985265449268352	0.529275079836712	-0.0214156284404274	Nonsignificant	2	Molecular Function:nucleic acid binding (GO:0003676),Molecular Function:zinc ion binding (GO:0008270)	cellular nucleic acid-binding protein	--	--	E3 ubiquitin ligase interacting with arginine methyltransferase	O	Posttranslational modification, protein turnover, chaperones ;	IPR001878 [Zinc finger, CCHC-type]	--	--
A0A0S2Z4N8	Vasodilator-stimulated phosphoprotein isoform 2 (Fragment)	VASP	10479.4	10954.1	11362.8	11346.1	11296.6	11082.2	11621.3	10545.3	10888.6	1.0078941831853	0.842535229433923	0.0113441810924514	Nonsignificant	1.0283141695862	0.312073199802044	0.0402811027210561	Nonsignificant	--	--	vasodilator-stimulated phosphoprotein	--	ko04015 Rap1 signaling pathway ko04022 cGMP-PKG signaling pathway ko04510 Focal adhesion ko04530 Tight junction ko04611 Platelet activation ko04666 Fc gamma R-mediated phagocytosis ko04670 Leukocyte transendothelial migration	Signal transduction protein Enabled, contains WH1 domain	T	Signal transduction mechanisms ;	IPR000697 [WH1/EVH1 domain] ; IPR014885 [VASP tetramerisation]	plasma membrane protein	--
A0A0S2Z4Q2	Transforming growth factor-beta-induced protein ig-h3 (Fragment)	TGFBI	5706	5793.4	6226.1	4404.3	4506.7	4526.8	4576.7	4975.6	6074.2	0.881583030097882	0.215331183917299	-0.181831641655769	Nonsignificant	0.758105554145158	0.000981983053499771	-0.399529360158781	Significant	--	--	transforming growth factor-beta-induced protein	--	--	Fasciclin and related adhesion glycoproteins	MW	Cell wall/membrane/envelope biogenesis ; Extracellular structures ;	IPR000782 [FAS1 domain]	extracell protein	--
A0A0S2Z4R1	Tyrosine--tRNA ligase (Fragment)	YARS	19071.9	19349.6	20121.4	20918.3	20044.5	19895.9	23367.4	20503	19896.2	1.08922858279996	0.193545596776179	0.123306746218833	Nonsignificant	1.03955731608786	0.159639303180207	0.0559693035124225	Nonsignificant	5	Molecular Function:tRNA binding (GO:0000049),Molecular Function:nucleotide binding (GO:0000166),Molecular Function:aminoacyl-tRNA ligase activity (GO:0004812),Molecular Function:ATP binding (GO:0005524),Biological Process:tRNA aminoacylation for protein translation (GO:0006418)	tyrosyl-tRNA synthetase	6.1.1.1	ko00970 Aminoacyl-tRNA biosynthesis	Tyrosyl-tRNA synthetase, cytoplasmic	J	Translation, ribosomal structure and biogenesis ;	IPR002305 [Aminoacyl-tRNA synthetase, class Ic] ; IPR002547 [tRNA-binding domain]	cytoplasm protein	--
A0A0S2Z4T1	DNA replication licensing factor MCM3 (Fragment)	MCM3	26212.3	26206.1	26280.8	24903.1	25765.3	26517.1	25547.1	25504.1	25668.3	0.974844725232277	0.000270280229763368	-0.0367556524118634	Nonsignificant	0.980766005245288	0.39232178674591	-0.0280191208688611	Nonsignificant	3	Molecular Function:DNA binding (GO:0003677),Molecular Function:ATP binding (GO:0005524),Biological Process:DNA replication (GO:0006260)	DNA replication licensing factor MCM3	3.6.4.12	ko03030 DNA replication ko04110 Cell cycle	DNA replication licensing factor, MCM3 component	L	Replication, recombination and repair ;	IPR001208 [MCM domain] ; IPR027925 [MCM N-terminal domain] ; IPR033762 [MCM OB domain]	nucleus protein	--
A0A0S2Z4W4	RNA binding motif protein 10 isoform 2 (Fragment)	RBM10	2863.4	2859.7	2819.8	2730.8	2688.8	2747.8	3081.8	2888.2	2972.2	1.04674056819113	0.0825487791044468	0.0659039185222668	Nonsignificant	0.956045371009844	0.00504078062016977	-0.0648490091314493	Nonsignificant	2	Molecular Function:nucleic acid binding (GO:0003676),Molecular Function:zinc ion binding (GO:0008270)	RNA-binding protein 5/10	--	--	RNA-binding protein RBM5 and related proteins, contain G-patch and RRM domains	R	General function prediction only ;	IPR000467 [G-patch domain] ; IPR000504 [RNA recognition motif domain] ; IPR001876 [Zinc finger, RanBP2-type]	extracell protein	--
A0A0S2Z4Z0	RNA binding motif protein 14 isoform 1 (Fragment)	RBM14	13185.1	13149.7	13041	12953.6	13087.8	13156.3	13603.9	12770.4	13381.2	1.00964297868234	0.643029377915021	0.01384522966857	Nonsignificant	0.995476917294379	0.465365001287537	-0.00654023116761699	Nonsignificant	1	Molecular Function:nucleic acid binding (GO:0003676)	RNA-binding protein 14	--	--	--	--	--	IPR000504 [RNA recognition motif domain]	cytoplasm protein	--
A0A0S2Z4Z6	Serine/arginine repetitive matrix 1 isoform 2 (Fragment)	SRRM1	4119.9	4253.6	4070.7	4102.7	4103.4	3977	4173.6	4095.5	4002.3	0.986114012953826	0.478379221182193	-0.0201736365053589	Nonsignificant	0.979018337860208	0.275320030050547	-0.030592211879424	Nonsignificant	1	Biological Process:mRNA processing (GO:0006397)	serine/arginine repetitive matrix protein 1	--	ko03013 RNA transport ko03015 mRNA surveillance pathway	Splicing coactivator SRm160/300, subunit SRm160 (contains PWI domain)	AR	RNA processing and modification ; General function prediction only ;	IPR002483 [PWI domain]	nucleus protein	--
A0A0S2Z4Z8	Receptor-interacting serine-threonine kinase 2 isoform 1 (Fragment)	RIPK2	1916.7	1923.3	1914.6	1851.6	1960.2	1982.7	2124.9	2059.4	2064.2	1.08582699058145	0.0148847555616124	0.118794250735262	Nonsignificant	1.00693358356793	0.773892567898712	0.00996852761761711	Nonsignificant	3	Molecular Function:protein kinase activity (GO:0004672),Biological Process:protein phosphorylation (GO:0006468),Biological Process:regulation of apoptotic process (GO:0042981)	receptor-interacting serine/threonine-protein kinase 2	2.7.11.1	ko04621 NOD-like receptor signaling pathway ko04722 Neurotrophin signaling pathway ko05131 Shigellosis ko05152 Tuberculosis	Tyrosine kinase specific for activated (GTP-bound) p21cdc42Hs	T	Signal transduction mechanisms ;	IPR001245 [Serine-threonine/tyrosine-protein kinase catalytic domain] ; IPR001315 [CARD domain]	cytoplasm protein	--
A0A0S2Z537	E3 ubiquitin protein ligase (Fragment)	RNF40	3669.1	3749.4	3758.3	3461.4	3627	3508.6	3705.2	3394.4	3600.6	0.95735809891919	0.171923579328874	-0.0628694304678217	Nonsignificant	0.948124686851335	0.0272722861566476	-0.07685129602404	Nonsignificant	--	--	E3 ubiquitin-protein ligase BRE1	2.3.2.27	--	E3 ubiquitin ligase involved in syntaxin degradation	O	Posttranslational modification, protein turnover, chaperones ;	--	nucleus protein	--
A0A0S2Z556	Polyglutamine binding protein 1 isoform 2 (Fragment)	PQBP1	1561.2	1577.3	1518.6	1494.7	1525.5	1484.4	1477.6	1465.2	1470	0.947542462047197	0.0103816991180712	-0.0777374989257601	Nonsignificant	0.967254299886195	0.0766148023335479	-0.0480328577676411	Nonsignificant	--	--	polyglutamine-binding protein 1	--	ko03040 Spliceosome	Polyglutamine tract-binding protein PQBP-1	K	Transcription ;	--	--	--
A0A0S2Z569	DAZ associated protein 1 isoform 1 (Fragment)	DAZAP1	7002.1	7402.2	7379.7	7899	7553.3	7433.4	7435.4	7414.1	7301.3	1.01683804627249	0.420362523955213	0.0240899167121624	Nonsignificant	1.05057381564451	0.126274645061849	0.0711775325230514	Nonsignificant	1	Molecular Function:nucleic acid binding (GO:0003676)	RNA-binding protein Musashi	--	ko03015 mRNA surveillance pathway	RNA-binding protein musashi/mRNA cleavage and polyadenylation factor I complex, subunit HRP1	A	RNA processing and modification ;	IPR000504 [RNA recognition motif domain]	cytoplasm protein	--
A0A0S2Z583	Retinol dehydrogenase 11 isoform 1 (Fragment)	RDH11	1624.9	1664.9	1611.9	1505.4	1601.7	1668.8	2129.3	2016.9	2470.5	1.34987861354224	0.0507172147362792	0.432829680228467	Nonsignificant	0.974335434645123	0.449100418079352	-0.0375095601688812	Nonsignificant	--	--	retinol dehydrogenase 11	1.1.1.300	ko00830 Retinol metabolism ko01100 Metabolic pathways	Dehydrogenases with different specificities (related to short-chain alcohol dehydrogenases)	Q	Secondary metabolites biosynthesis, transport and catabolism ;	IPR002347 [Short-chain dehydrogenase/reductase SDR]	endoplasmic reticulum protein	--
A0A0S2Z590	U6 snRNA-associated Sm-like protein LSm1 (Fragment)	LSM1	519.8	558	581.4	553.1	568.3	578.8	527.4	599.1	562.7	1.01808100289296	0.733613104468335	0.0258523529880768	Nonsignificant	1.02471070395371	0.520826822626369	0.035216665944275	Nonsignificant	--	--	U6 snRNA-associated Sm-like protein LSm1	--	ko03018 RNA degradation	Small Nuclear ribonucleoprotein splicing factor	A	RNA processing and modification ;	IPR001163 [LSM domain, eukaryotic/archaea-type]	nucleus protein	--
A0A0S2Z595	FOS-like antigen 1 isoform 1 (Fragment)	FOSL1	576.6	609.3	619.7	540.8	544.5	523.3	509.7	568.3	621.7	0.941349136021267	0.368424212716181	-0.0871981929886725	Nonsignificant	0.89089499335401	0.0106839726696871	-0.166672698488119	Nonsignificant	1	Molecular Function:sequence-specific DNA binding (GO:0043565)	fos-like antigen 1	--	ko04310 Wnt signaling pathway ko04380 Osteoclast differentiation ko04657 IL-17 signaling pathway ko05166 HTLV-I infection	Transcriptional activator FOSB/c-Fos and related bZIP transcription factors	K	Transcription ;	IPR004827 [Basic-leucine zipper domain]	nucleus protein	TF_bZIP
A0A0S2Z5B2	Chromobox homolog 4 (Pc class homolog, Drosophila), isoform CRA_a (Fragment)	CBX4	287.5	283.2	271	240.7	255.8	259.9	292	268.5	264.3	0.979921587263871	0.601015458348418	-0.0292617846304953	Nonsignificant	0.898657478911726	0.020520665084417	-0.154156754048842	Nonsignificant	--	--	chromobox protein 4	--	--	Uncharacterized conserved protein, contains chromo domain	B	Chromatin structure and dynamics ;	IPR023780 [Chromo domain] ; IPR033773 [CBX family C-terminal motif]	nucleus protein	--
A0A0S2Z5D4	Dynactin 4 isoform 1 (Fragment)	DCTN4	3195.3	3077.2	3112.4	2914.2	3018.6	3058.2	3089.7	3109	3011.4	0.981374335368517	0.27401050168479	-0.0271245519514808	Nonsignificant	0.958028322091871	0.0768496848178686	-0.0618597880516774	Nonsignificant	1	Cellular Component:dynactin complex (GO:0005869)	dynactin 4	--	ko04962 Vasopressin-regulated water reabsorption ko05016 Huntington's disease	Dynactin, subunit p62	N	Cell motility ;	IPR008603 [Dynactin subunit 4]	nucleus protein	--
A0A0S2Z5D8	WD repeat domain 41 isoform 2 (Fragment)	WDR41	347.4	384.1	361.4	365.7	363.6	365.9	306.3	376	412.1	1.00137249519627	0.98858176758995	0.0019787344219596	Nonsignificant	1.00210449263428	0.949432528699147	0.0030329507939612	Nonsignificant	1	Molecular Function:protein binding (GO:0005515)	--	--	--	--	--	--	IPR001680 [WD40 repeat]	nucleus protein	--
A0A0S2Z5H0	Mitochondrial ribosomal protein S28 isoform 2 (Fragment)	MRPS28	2420.4	2319.9	2278.3	2283.5	2327.3	2358.5	2337.8	2342.2	2400	1.0087481833984	0.683814099383143	0.0125660754316983	Nonsignificant	0.992975807141025	0.746584400279643	-0.0101695265222847	Nonsignificant	--	--	small subunit ribosomal protein S28	--	--	Putative mitochondrial ribosomal protein mRpS35	J	Translation, ribosomal structure and biogenesis ;	IPR019375 [Ribosomal protein S28, mitochondrial]	mitochondrion protein	--
A0A0S2Z5H3	Clathrin interactor 1 isoform 2 (Fragment)	CLINT1	7340.9	7383	7249.7	7424.1	7425	7403	7490.9	7791.6	7606.5	1.04165908180726	0.0335893661075337	0.0588831840818326	Nonsignificant	1.01267430006917	0.081022283289873	0.0181702440007721	Nonsignificant	--	--	--	--	--	Predicted equilibrative nucleoside transporter protein	F	Nucleotide transport and metabolism ;	IPR013809 [ENTH domain]	cytoplasm protein	--
A0A0S2Z5H6	Family with sequence similarity 54 member B isoform 1 (Fragment)	FAM54B	213.9	217.8	235.9	218.6	218.8	211.1	200.6	225.1	237.2	0.992959856201318	0.90792706968916	-0.0101927018366096	Nonsignificant	0.971390053924506	0.42860457382547	-0.041877380223537	Nonsignificant	--	--	--	--	--	--	--	--	IPR007972 [Mitochondrial fission regulator 1]	--	--
A0A0S2Z5K3	5-(N(7)-methylguanosine 5-triphospho)-[mRNA] hydrolase (Fragment)	DCP1A	648.2	668.5	704.6	613	613.8	619.5	725.1	674.2	645.7	1.01172512739326	0.795253242874649	0.0168173817204785	Nonsignificant	0.913422055113046	0.0693450865764739	-0.130646470029785	Nonsignificant	3	Biological Process:deadenylation-dependent decapping of nuclear-transcribed mRNA (GO:0000290),Molecular Function:enzyme activator activity (GO:0008047),Biological Process:positive regulation of catalytic activity (GO:0043085)	mRNA-decapping enzyme 1A	3.-.-.-	ko03018 RNA degradation	Decapping enzyme complex component DCP1	KA	Transcription ; RNA processing and modification ;	IPR010334 [mRNA-decapping enzyme subunit 1] ; IPR031953 [mRNA-decapping enzyme, C-terminal]	nucleus protein	--
A0A0S2Z5K8	Spermatid perinuclear RNA-binding protein (Fragment)	STRBP	2189.3	2228.5	2307.7	2283.8	2203	2225.7	2465.2	2321	2212.8	1.04066612147796	0.323218648959878	0.0575072807894888	Nonsignificant	0.998067058211285	0.923382915147654	-0.00279134415572913	Nonsignificant	--	--	spermatid perinuclear RNA-binding protein	--	--	Transcription factor NFAT, subunit NF90	R	General function prediction only ;	IPR006561 [DZF domain] ; IPR014720 [Double-stranded RNA-binding domain]	nucleus protein	--
A0A0S2Z5L0	DNA replication complex GINS protein PSF3 (Fragment)	GINS3	813.9	796.9	713.7	722.2	763.7	753.2	596.3	737.3	735.9	0.890298989029899	0.204221667312341	-0.167638177288674	Nonsignificant	0.963260916326092	0.441703446579138	-0.0540014643110988	Nonsignificant	--	--	GINS complex subunit 3	--	--	Uncharacterized conserved protein	S	Function unknown ;	IPR021151 [GINS subunit, domain A]	--	--
A0A0S2Z5M1	SEC63-like (S. cerevisiae) (Fragment)	SEC63	8026.1	7916.1	7442.7	7341.5	7507.6	7578.1	7328.6	8181.4	7676.8	0.991528721525429	0.839435804411029	-0.0122735314073646	Nonsignificant	0.959046222134796	0.172103434778852	-0.0603277459237639	Nonsignificant	--	--	translocation protein SEC63	--	ko03060 Protein export ko04141 Protein processing in endoplasmic reticulum	Molecular chaperone SEC63, endoplasmic reticulum translocon component	UO	Intracellular trafficking, secretion, and vesicular transport ; Posttranslational modification, protein turnover, chaperones ;	IPR001623 [DnaJ domain] ; IPR004179 [Sec63 domain]	endoplasmic reticulum protein	--
A0A0S2Z5T5	MIF4G domain containing isoform 1 (Fragment)	MIF4GD	845.1	789.6	755.6	825.5	822.9	854.3	781.6	805.2	765.2	0.983976906664435	0.677904444784555	-0.0233036380948533	Nonsignificant	1.04702338618583	0.251255966526004	0.0662936664879471	Nonsignificant	2	Molecular Function:RNA binding (GO:0003723),Molecular Function:protein binding (GO:0005515)	--	--	--	MIF4G domain-containing protein	J	Translation, ribosomal structure and biogenesis ;	IPR003890 [MIF4G-like, type 3]	--	--
A0A0S2Z5U6	Pyrroline-5-carboxylate reductase (Fragment)	PYCR2	1474.3	1528	1509	1450.1	1537.1	1569.9	1440.5	1482.5	1550.5	0.991621040498304	0.741924683725946	-0.0121392116227529	Nonsignificant	1.01015228426396	0.715750353108216	0.0145728010872726	Nonsignificant	--	--	pyrroline-5-carboxylate reductase	1.5.1.2	ko00330 Arginine and proline metabolism ko01100 Metabolic pathways ko01230 Biosynthesis of amino acids	Pyrroline-5-carboxylate reductase	E	Amino acid transport and metabolism ;	IPR028939 [Pyrroline-5-carboxylate reductase, catalytic, N-terminal] ; IPR029036 [Pyrroline-5-carboxylate reductase, dimerisation domain]	--	--
A0A0S2Z5U7	Direct IAP-binding protein with low pI (Fragment)	DIABLO	1573.8	1483.6	1429.4	1400.5	1413.3	1427.4	1568.9	1591.2	1498.5	1.03829009539092	0.320460882023127	0.054209585034785	Nonsignificant	0.945261656414371	0.128498979469419	-0.0812143600929741	Nonsignificant	3	Cellular Component:mitochondrion (GO:0005739),Biological Process:apoptotic process (GO:0006915),Biological Process:activation of cysteine-type endopeptidase activity involved in apoptotic process (GO:0006919)	diablo	--	ko04210 Apoptosis ko04215 Apoptosis - multiple species	--	--	--	IPR015142 [Smac/DIABLO protein]	mitochondrion protein	--
A0A0S2Z5X1	DnaJ-like protein subfamily C member 19 isoform 1 (Fragment)	DNAJC19	455.9	416.6	417.6	452.2	464.8	463.4	408.9	432.2	405.8	0.966514223703589	0.402338559000144	-0.0491371308775092	Nonsignificant	1.06999457406403	0.0902579338235432	0.0976034807471983	Nonsignificant	--	--	DnaJ homolog subfamily C member 19	--	--	Molecular chaperone (DnaJ superfamily)	O	Posttranslational modification, protein turnover, chaperones ;	IPR001623 [DnaJ domain]	--	--
A0A0S2Z652	Conserved oligomeric Golgi complex subunit 7 (Fragment)	COG7	2906.7	2759.1	2869.1	2903.5	2927.1	3094.4	2795.3	2985.1	2705.4	0.994247149937316	0.869661216825462	-0.00832357341351995	Nonsignificant	1.04570645233102	0.15645935678077	0.0644779192688364	Nonsignificant	2	Biological Process:intracellular protein transport (GO:0006886),Cellular Component:Golgi transport complex (GO:0017119)	conserved oligomeric Golgi complex subunit 7	--	--	Uncharacterized conserved protein	S	Function unknown ;	IPR019335 [Conserved oligomeric Golgi complex subunit 7]	Golgi apparatus protein	--
A0A0U1RQM3	5-formyltetrahydrofolate cyclo-ligase	MTHFS	714.2	693.2	709.6	679.2	674.1	686	661.2	693.2	618	0.931695795937648	0.100976122623004	-0.102069111393833	Nonsignificant	0.963297118564006	0.0232802297614072	-0.053947244517905	Nonsignificant	--	--	5-formyltetrahydrofolate cyclo-ligase	6.3.3.2	ko00670 One carbon pool by folate ko01100 Metabolic pathways	5-formyltetrahydrofolate cyclo-ligase	H	Coenzyme transport and metabolism ;	IPR002698 [5-formyltetrahydrofolate cyclo-ligase]	cytoplasm protein	--
A0A0U1RQT1	Arf-GAP with coiled-coil, ANK repeat and PH domain-containing protein (Fragment)	ACAP2	675.1	692.6	689.8	660.1	660.5	646.5	733.3	663.9	717.9	1.02799513973269	0.426841629996369	0.0398334436172695	Nonsignificant	0.956063183475091	0.0133167445649305	-0.0648221299511665	Nonsignificant	1	Molecular Function:GTPase activator activity (GO:0005096)	Arf-GAP with coiled-coil, ANK repeat and PH domain-containing protein	--	ko04144 Endocytosis	Putative GTPase activating proteins (GAPs)	T	Signal transduction mechanisms ;	IPR001164 [Arf GTPase activating protein] ; IPR001849 [Pleckstrin homology domain]	cytoplasm protein	--
A0A0U1RQX8	E3 ubiquitin-protein ligase CBL	CBL	1013.9	1010.4	1051.5	1011.7	997.1	1021.5	1059.7	1048.3	1011.4	1.01417517393849	0.500286470799277	0.0203068641216013	Nonsignificant	0.985207100591716	0.367549607893682	-0.0215010692109221	Nonsignificant	4	Molecular Function:signal transducer activity (GO:0004871),Molecular Function:calcium ion binding (GO:0005509),Cellular Component:nucleus (GO:0005634),Biological Process:cell surface receptor signaling pathway (GO:0007166)	E3 ubiquitin-protein ligase CBL	2.3.2.27	ko04012 ErbB signaling pathway ko04120 Ubiquitin mediated proteolysis ko04144 Endocytosis ko04660 T cell receptor signaling pathway ko04910 Insulin signaling pathway ko05100 Bacterial invasion of epithelial cells ko05200 Pathways in cancer ko05205 Proteoglycans in cancer ko05220 Chronic myeloid leukemia	Tyrosine kinase negative regulator CBL	V	Defense mechanisms ;	IPR003153 [Adaptor protein Cbl, N-terminal helical] ; IPR014741 [Adaptor protein Cbl, EF hand-like] ; IPR014742 [Adaptor protein Cbl, SH2-like domain]	cytoplasm protein	--
A0A0U1RQY7	Non-specific serine/threonine protein kinase	CSNK1G1	213.5	209.3	206.8	198.3	211.6	186.8	172.3	207.3	203.6	0.926302414231258	0.241950654954153	-0.110444821180549	Nonsignificant	0.94774459974587	0.213847499246748	-0.0774297639525862	Nonsignificant	4	Molecular Function:protein kinase activity (GO:0004672),Molecular Function:protein serine/threonine kinase activity (GO:0004674),Molecular Function:ATP binding (GO:0005524),Biological Process:protein phosphorylation (GO:0006468)	casein kinase 1, gamma	2.7.11.1	ko04340 Hedgehog signaling pathway	Casein kinase (serine/threonine/tyrosine protein kinase)	T	Signal transduction mechanisms ;	IPR000719 [Protein kinase domain] ; IPR022247 [Casein kinase 1 gamma C-terminal]	cytoplasm protein	--
A0A0U1RR18	Solute carrier family 12 member 7 (Fragment)	SLC12A7	360.9	393.2	380.8	351.3	357.2	353.9	332.6	413.5	392	1.00281963168561	0.969191517154987	0.00406214446183894	Nonsignificant	0.936117719622874	0.0648327777181825	-0.0952381304236074	Nonsignificant	5	Molecular Function:transporter activity (GO:0005215),Biological Process:transport (GO:0006810),Biological Process:ion transport (GO:0006811),Cellular Component:membrane (GO:0016020),Biological Process:transmembrane transport (GO:0055085)	solute carrier family 12 (potassium/chloride transporter), member 7	--	ko04966 Collecting duct acid secretion	K+/Cl- cotransporter KCC1 and related transporters	P	Inorganic ion transport and metabolism ;	IPR004841 [Amino acid permease/ SLC12A domain] ; IPR018491 [SLC12A transporter, C-terminal]	--	--
A0A0U1RRH6	PHD finger protein 14	PHF14	739.1	680.9	701.8	653.5	715	660.9	617	683.7	701.9	0.943821283815628	0.268078359713305	-0.0834143892856366	Nonsignificant	0.956452068998021	0.298473939907117	-0.064235422762912	Nonsignificant	1	Molecular Function:protein binding (GO:0005515)	--	--	--	PHD finger protein	R	General function prediction only ;	IPR019787 [Zinc finger, PHD-finger]	cytoplasm protein	--
A0A0U1RRK1	Calcium uptake protein 1, mitochondrial	MICU1	470.2	452.4	438.1	442	452.7	441.4	428	488.6	508.6	1.0474020724627	0.453937599054783	0.0668153645196326	Nonsignificant	0.981921070037481	0.457602408225957	-0.0263210341376936	Nonsignificant	1	Molecular Function:calcium ion binding (GO:0005509)	--	--	--	Ca2+ binding protein, contains EF-hand motifs	P	Inorganic ion transport and metabolism ;	IPR002048 [EF-hand domain]	mitochondrion protein	--
A0A0U1RRM6	Protein enabled homolog	ENAH	7601.9	7942.1	8307.6	8133.2	8055	8075.7	9973.7	8337.7	8694.7	1.13225527847188	0.121727003259624	0.179199265117732	Nonsignificant	1.01728605208875	0.570263830434596	0.0247254096797466	Nonsignificant	--	--	enabled	--	ko04360 Axon guidance ko04810 Regulation of actin cytoskeleton	Signal transduction protein Enabled, contains WH1 domain	T	Signal transduction mechanisms ;	IPR000697 [WH1/EVH1 domain] ; IPR014885 [VASP tetramerisation]	plasma membrane protein	--
A0A0U4CQG9	Non-specific serine/threonine protein kinase	AKT2	186.4	154.9	133.6	148.9	138.4	143.5	101.7	164.8	139.4	0.8547062539482	0.390375136717472	-0.226499416160644	Nonsignificant	0.907138344914719	0.400302148463575	-0.14060550631413	Nonsignificant	4	Molecular Function:protein kinase activity (GO:0004672),Molecular Function:protein serine/threonine kinase activity (GO:0004674),Molecular Function:ATP binding (GO:0005524),Biological Process:protein phosphorylation (GO:0006468)	RAC serine/threonine-protein kinase	2.7.11.1	ko01521 EGFR tyrosine kinase inhibitor resistance ko01522 Endocrine resistance ko01524 Platinum drug resistance ko04010 MAPK signaling pathway ko04012 ErbB signaling pathway ko04014 Ras signaling pathway ko04015 Rap1 signaling pathway ko04022 cGMP-PKG signaling pathway ko04024 cAMP signaling pathway ko04062 Chemokine signaling pathway ko04066 HIF-1 signaling pathway ko04068 FoxO signaling pathway…	Serine/threonine protein kinase	T	Signal transduction mechanisms ;	IPR000719 [Protein kinase domain] ; IPR001849 [Pleckstrin homology domain] ; IPR017892 [Protein kinase, C-terminal]	plasma membrane protein	--
A0A0U5EM55	Tumor necrosis factor ligand superfamily member	TNLG6A	210.3	181.6	185.1	146.9	183.5	172.8	106.6	158	146.6	0.71265164644714	0.0373837724745277	-0.488731054338967	Significant	0.87209705372617	0.156748502126984	-0.197439396653556	Nonsignificant	3	Molecular Function:tumor necrosis factor receptor binding (GO:0005164),Biological Process:immune response (GO:0006955),Cellular Component:membrane (GO:0016020)	tumor necrosis factor ligand superfamily member 10	--	ko04060 Cytokine-cytokine receptor interaction ko04068 FoxO signaling pathway ko04210 Apoptosis ko04217 Necroptosis ko04650 Natural killer cell mediated cytotoxicity ko05162 Measles ko05164 Influenza A	--	--	--	IPR006052 [Tumour necrosis factor domain]	extracell protein	--
A0A0X7YTR2	MHC class I antigen (Fragment)	HLA-A	268.3	313.7	350	295.3	279.1	293.2	371.7	291.6	344.8	1.08165236051502	0.489288872972204	0.1132368962547	Nonsignificant	0.930901287553648	0.424720657651439	-0.103299901869369	Nonsignificant	--	--	major histocompatibility complex, class I	--	ko04144 Endocytosis ko04145 Phagosome ko04218 Cellular senescence ko04514 Cell adhesion molecules (CAMs) ko04612 Antigen processing and presentation ko04940 Type I diabetes mellitus ko05165 Human papillomavirus infection ko05166 HTLV-I infection ko05167 Kaposi's sarcoma-associated herpesvirus infection ko05168 Herpes simplex infection ko05169 Epstein-Barr virus infection ko05203 Viral carcinogene…	--	--	--	IPR011161 [MHC class I-like antigen recognition-like]	plasma membrane protein	--
A0A0Y0BS51	CUB domain containing protein 1 (Fragment)		3354	3293.4	3198.8	3113.2	3141.9	3013.9	2626.9	2720	2715.1	0.81879303690764	0.000396277754229526	-0.288429261287069	Significant	0.941378399788751	0.0319062162791275	-0.087153344553169	Nonsignificant	--	--	CUB domain-containing protein 1	--	--	--	--	--	--	--	--
A0A109NGN6	Proteasome subunit alpha type		13743.5	14639.9	15248.6	15689.4	14845	14595.2	15440.4	14550.2	15123.9	1.03397735606894	0.386488495392967	0.0482045912188451	Nonsignificant	1.03432343234323	0.414113035438279	0.0486873861122672	Nonsignificant	5	Molecular Function:endopeptidase activity (GO:0004175),Molecular Function:threonine-type endopeptidase activity (GO:0004298),Cellular Component:proteasome core complex (GO:0005839),Biological Process:ubiquitin-dependent protein catabolic process (GO:0006511),Biological Process:proteolysis involved in cellular protein catabolic process (GO:0051603)	20S proteasome subunit alpha 5	3.4.25.1	ko03050 Proteasome	20S proteasome, regulatory subunit alpha type PSMA5/PUP2	O	Posttranslational modification, protein turnover, chaperones ;	IPR000426 [Proteasome alpha-subunit, N-terminal domain] ; IPR001353 [Proteasome, subunit alpha/beta]	nucleus protein	--
A0A140T9E9	Bromodomain-containing protein 2 (Fragment)	BRD2	2143.3	2260	2162.8	2094.1	2080	2002.7	2163.8	2163	2194.4	0.993161846453755	0.710509341466983	-0.00989925523047928	Nonsignificant	0.940710619698146	0.0475758758003856	-0.0881771038499629	Nonsignificant	1	Molecular Function:protein binding (GO:0005515)	bromodomain-containing protein 2	--	--	Transcription initiation factor TFIID, subunit BDF1 and related bromodomain proteins	K	Transcription ;	IPR001487 [Bromodomain] ; IPR027353 [NET domain]	nucleus protein	--
A0A140T9V9	Zinc finger protein RFP (Fragment)	TRIM27	144.5	134.4	137.6	131.5	133.6	136.9	106.1	153.8	130.3	0.936854741896759	0.56750265064302	-0.0941027176438837	Nonsignificant	0.965186074429772	0.22472024826694	-0.051120994186619	Nonsignificant	1	Molecular Function:protein binding (GO:0005515)	tripartite motif-containing protein 27	2.3.2.27	--	Predicted E3 ubiquitin ligase	O	Posttranslational modification, protein turnover, chaperones ;	IPR003877 [SPRY domain] ; IPR006574 [SPRY-associated]	plasma membrane protein	--
A0A140TA76	Protein LSM14 homolog A (Fragment)	LSM14A	3210.4	3083.7	3034.4	2987.3	3101.2	3121.8	2967.7	3089.5	3109.1	0.982612424291151	0.474610111820912	-0.0253056140419589	Nonsignificant	0.98732915259688	0.588411989953231	-0.0183969690145687	Nonsignificant	--	--	protein LSM14	--	--	Uncharacterized mRNA-associated protein RAP55	U	Intracellular trafficking, secretion, and vesicular transport ;	IPR019050 [FDF domain] ; IPR025609 [Lsm14-like, N-terminal]	--	--
A0A140TA86	MICOS complex subunit MIC13	MICOS13	1469.2	1470.5	1370.1	1430.1	1504.2	1508.7	1135.7	1468	1589.4	0.972922177363219	0.794357535669206	-0.0396036843541143	Nonsignificant	1.03090630655715	0.348979659739263	0.0439132199924821	Nonsignificant	--	--	--	--	--	--	--	--	IPR026769 [MICOS complex subunit Mic13]	--	--
A0A140VJC9	Palmitoyl-protein hydrolase	LYPLA2	1901.6	1972.6	1991.8	2012.4	1933.5	1961.2	2043.4	2079.7	2026.3	1.04831230821684	0.0404702813323248	0.0680685817549763	Nonsignificant	1.00700647800886	0.721932339228577	0.0100729641403314	Nonsignificant	1	Molecular Function:hydrolase activity (GO:0016787)	lysophospholipase II	3.1.1.5	ko00564 Glycerophospholipid metabolism	Lysophospholipase	I	Lipid transport and metabolism ;	IPR003140 [Phospholipase/carboxylesterase/thioesterase]	--	--
A0A140VJD0	Leucine-rich repeat and WD repeat-containing protein 1		2187.5	2202.4	2103.6	2092.5	2025	1982.9	2101.3	2096.8	2202.2	0.985647185647186	0.537712690849454	-0.0208567714136867	Nonsignificant	0.939462539462539	0.0417096415767817	-0.0900924587439992	Nonsignificant	--	--	--	--	--	--	--	--	IPR025875 [Leucine rich repeat 4]	--	--
A0A140VJE3	Methionine aminopeptidase 2	METAP2	5867.6	6039.9	6177.6	5733.8	5885.2	5991	6333.4	6009.9	6095.1	1.01953541865956	0.422596183470084	0.0279118954495692	Nonsignificant	0.973729755434031	0.246193824703583	-0.0384066661043682	Nonsignificant	--	--	methionyl aminopeptidase	3.4.11.18	--	Metallopeptidase	R	General function prediction only ;	IPR000994 [Peptidase M24]	nucleus protein	--
A0A140VJF4	Biliverdin reductase A		7821.3	8038.1	8124	8521.2	8103.2	8008.9	8481.7	7843.2	7740.4	1.00341486194618	0.917894558033123	0.00491821165939885	Nonsignificant	1.02709790938733	0.298282477469077	0.0385737149129343	Nonsignificant	5	Molecular Function:biliverdin reductase activity (GO:0004074),Molecular Function:zinc ion binding (GO:0008270),Molecular Function:oxidoreductase activity (GO:0016491),Biological Process:heme catabolic process (GO:0042167),Biological Process:oxidation-reduction process (GO:0055114)	biliverdin reductase	1.3.1.24	ko00860 Porphyrin and chlorophyll metabolism ko01100 Metabolic pathways	--	--	--	IPR000683 [Oxidoreductase, N-terminal] ; IPR015249 [Biliverdin reductase, catalytic]	cytoplasm protein	--
A0A140VJG8	Catechol O-methyltransferase		7579.2	7473	7529	7753.5	7885.7	7850.3	6733.5	7532	7700	0.972733955679946	0.562914023104014	-0.0398828153734971	Nonsignificant	1.04022372593131	0.00375929936570114	0.0568938491158463	Nonsignificant	1	Molecular Function:O-methyltransferase activity (GO:0008171)	catechol O-methyltransferase	2.1.1.6	ko00140 Steroid hormone biosynthesis ko00350 Tyrosine metabolism ko01100 Metabolic pathways ko04728 Dopaminergic synapse	O-methyltransferase	Q	Secondary metabolites biosynthesis, transport and catabolism ;	IPR002935 [O-methyltransferase, family 3]	cytoplasm protein	--
A0A140VJJ2	S-formylglutathione hydrolase	ESD	5029.2	5389.2	5521.2	5730.1	5446.9	5240.5	6065.5	5308.2	5485.2	1.05767396923386	0.322760044498494	0.0808949814620048	Nonsignificant	1.02998193179252	0.479189365711282	0.0426190295036696	Nonsignificant	--	--	S-formylglutathione hydrolase	3.1.2.12	ko01200 Carbon metabolism	Esterase D	R	General function prediction only ;	IPR000801 [Putative esterase]	cytoplasm protein	--
A0A140VJK6	GMP synthase (glutamine-hydrolyzing)		15919.1	16400.3	16804.9	17384.5	16859.3	16544.7	17444.2	16624.1	16604.6	1.0315241133207	0.242729017712164	0.0447775466355243	Nonsignificant	1.03387732751408	0.192508111777006	0.048065015936984	Nonsignificant	4	Molecular Function:GMP synthase (glutamine-hydrolyzing) activity (GO:0003922),Molecular Function:ATP binding (GO:0005524),Biological Process:purine nucleotide biosynthetic process (GO:0006164),Biological Process:GMP biosynthetic process (GO:0006177)	GMP synthase (glutamine-hydrolysing)	6.3.5.2	ko00230 Purine metabolism ko00983 Drug metabolism - other enzymes ko01100 Metabolic pathways	GMP synthase	F	Nucleotide transport and metabolism ;	IPR001674 [GMP synthase, C-terminal] ; IPR017926 [Glutamine amidotransferase] ; IPR022310 [NAD/GMP synthase]	cytoplasm protein	--
A0A140VJK7	5-deoxynucleotidase HDDC2		586.3	573.8	610.9	610.8	583.6	618	608.6	629.7	595.9	1.03568605307736	0.224974253091292	0.0505867459688497	Nonsignificant	1.02337662337662	0.412920971351819	0.0333371838741127	Nonsignificant	--	--	putative hydrolases of HD superfamily	--	--	Predicted hydrolases of HD superfamily	R	General function prediction only ;	IPR006674 [HD domain]	--	--
A0A140VJL0	3-hydroxyisobutyryl-CoA hydrolase, mitochondrial		688.4	652.4	632.4	662.7	700.4	712.7	541.9	744.5	689	1.00111494019866	0.991218026517424	0.00160762266037581	Nonsignificant	1.0519967565376	0.198955048827811	0.0731302565937824	Nonsignificant	1	Molecular Function:3-hydroxyisobutyryl-CoA hydrolase activity (GO:0003860)	3-hydroxyisobutyryl-CoA hydrolase	3.1.2.4	ko00280 Valine, leucine and isoleucine degradation ko00410 beta-Alanine metabolism ko00640 Propanoate metabolism ko01100 Metabolic pathways ko01200 Carbon metabolism	Enoyl-CoA hydratase	I	Lipid transport and metabolism ;	IPR032259 [Enoyl-CoA hydratase/isomerase, HIBYL-CoA-H type]	peroxisome protein	--
A0A140VJL3	Hypoxanthine phosphoribosyltransferase	HPRT1	8231.8	8466.6	8705.3	9165.6	8775.4	8618.6	8652.2	8201.2	8050.1	0.980309954849097	0.5028425303864	-0.0286901215544334	Nonsignificant	1.04550124588151	0.143930429324198	0.0641947811297866	Nonsignificant	1	Biological Process:nucleoside metabolic process (GO:0009116)	hypoxanthine phosphoribosyltransferase	2.4.2.8	ko00230 Purine metabolism ko00983 Drug metabolism - other enzymes ko01100 Metabolic pathways	Hypoxanthine-guanine phosphoribosyltransferase	F	Nucleotide transport and metabolism ;	IPR000836 [Phosphoribosyltransferase domain]	cytoplasm protein	--
A0A140VJL6	Isoamyl acetate-hydrolyzing esterase 1 homolog		3334.4	3438.3	3481.4	3592	3504.3	3363	3342.8	3293.1	3247.4	0.963838854702022	0.0747233410526868	-0.0531361340708839	Nonsignificant	1.02001150759209	0.439195778952945	0.0285854285226371	Nonsignificant	--	--	--	--	--	Isoamyl acetate-hydrolyzing esterase	I	Lipid transport and metabolism ;	IPR013830 [SGNH hydrolase-type esterase domain]	--	--
A0A140VJL8	Inositol-1-monophosphatase		4453.8	4614.4	4716.7	4910.2	4613	4456.6	5876.4	4733.6	4678.7	1.1090903815044	0.276170618532687	0.149376937758486	Nonsignificant	1.01413865896742	0.693818976130013	0.0202549195291751	Nonsignificant	1	Biological Process:phosphatidylinositol phosphorylation (GO:0046854)	myo-inositol-1(or 4)-monophosphatase	3.1.3.25	ko00562 Inositol phosphate metabolism ko01100 Metabolic pathways ko04070 Phosphatidylinositol signaling system	Inositol monophosphatase	G	Carbohydrate transport and metabolism ;	IPR000760 [Inositol monophosphatase-like]	cytoplasm protein	--
A0A140VJM0	Testicular tissue protein Li 96		11759.2	11422.9	11272.9	11315.6	11366.8	11421.5	11265.6	11649.4	11153.9	0.988794079233783	0.569253180394472	-0.0162579902834577	Nonsignificant	0.989809896967059	0.47049971805464	-0.0147766273097331	Nonsignificant	--	--	integrin alpha 3	--	ko04151 PI3K-Akt signaling pathway ko04510 Focal adhesion ko04512 ECM-receptor interaction ko04640 Hematopoietic cell lineage ko04810 Regulation of actin cytoskeleton ko05165 Human papillomavirus infection ko05200 Pathways in cancer ko05222 Small cell lung cancer ko05410 Hypertrophic cardiomyopathy (HCM) ko05412 Arrhythmogenic right ventricular cardiomyopathy (ARVC) ko05414 Dilated cardiomyopathy…	Vitronectin receptor, alpha subunit	W	Extracellular structures ;	IPR013517 [FG-GAP repeat] ; IPR013649 [Integrin alpha-2]	extracell protein	--
A0A140VJP2	Methionine adenosyltransferase 2 subunit beta		6429.2	6657	6918.3	6867.9	6683.6	6548.7	7346	6834.3	6809.9	1.04927391336949	0.217574679640698	0.0693913431918406	Nonsignificant	1.00478392361719	0.859384686100936	0.0068852866358631	Nonsignificant	--	--	S-adenosylmethionine synthetase	2.5.1.6	ko00270 Cysteine and methionine metabolism ko01100 Metabolic pathways ko01230 Biosynthesis of amino acids	C-3 sterol dehydrogenase/3-beta-hydroxysteroid dehydrogenase and related dehydrogenases	IE	Lipid transport and metabolism ; Amino acid transport and metabolism ;	IPR029903 [RmlD-like substrate binding domain]	--	--
A0A140VJP8	Metallothionein		1073.8	1179.5	1204.1	1163.4	1181.2	1071.2	1183.6	1028.6	1135.1	0.968155261178921	0.578480092183623	-0.046689666632196	Nonsignificant	0.987967837103025	0.804848487930946	-0.0174640186717865	Nonsignificant	1	Molecular Function:metal ion binding (GO:0046872)	metallothionein 1/2	--	ko04978 Mineral absorption	Predicted metallothionein	P	Inorganic ion transport and metabolism ;	IPR003019 [Metallothionein]	--	--
A0A140VJS3	Testicular tissue protein Li 149		10791.8	11113.2	11520.8	11790.1	11443.9	11138.9	12000.4	11139.6	11054.2	1.02298823064818	0.525289657215703	0.0327895471524735	Nonsignificant	1.02833440037336	0.326551754327217	0.0403094856511666	Nonsignificant	1	Molecular Function:ATP binding (GO:0005524)	26S proteasome regulatory subunit T6	--	ko03050 Proteasome ko05169 Epstein-Barr virus infection	26S proteasome regulatory complex, ATPase RPT6	O	Posttranslational modification, protein turnover, chaperones ;	IPR003959 [ATPase, AAA-type, core]	mitochondrion protein	--
A0A140VJT8	Ribonuclease inhibitor		12189.5	12980.1	13453.1	13508	13008.1	12736.6	15307.1	12887.6	13145.8	1.07036794424005	0.347101723471179	0.0981068153946856	Nonsignificant	1.01631165092031	0.652548203617692	0.0233428709022502	Nonsignificant	1	Molecular Function:protein binding (GO:0005515)	ribonuclease inhibitor	--	--	LRR-containing protein	S	Function unknown ;	IPR001611 [Leucine-rich repeat]	nucleus protein	--
A0A140VJW8	Testicular tissue protein Li 195		1127.3	1153.4	1143.8	1091.2	1056.6	1169.5	1212.1	1225	1232.5	1.07157249233465	0.00107668884236973	0.0997294522487408	Nonsignificant	0.968696160023361	0.355757829403596	-0.0458838721430153	Nonsignificant	2	Biological Process:signal transduction (GO:0007165),Cellular Component:integral component of membrane (GO:0016021)	--	--	--	Uncharacterized conserved protein (Rhs family)	S	Function unknown ;	IPR009471 [Teneurin intracellular, N-terminal] ; IPR028916 [Tox-GHH domain]	extracell protein	--
A0A140VJY7	Thioredoxin domain-containing protein 17		5043.1	5334.5	5537.3	5778.5	5487.3	5296.4	5596.8	5048.4	5047.6	0.986044524313693	0.766053716822172	-0.020275302689557	Nonsignificant	1.04067257727036	0.342539758041718	0.0575162305483011	Nonsignificant	--	--	--	--	--	Uncharacterized conserved protein	S	Function unknown ;	IPR010357 [Protein of unknown function DUF953, thioredoxin-like]	cytoplasm protein	--
A0A140VJZ1	Ubiquitin carboxyl-terminal hydrolase		8947.8	9040.1	9355.8	9441.8	9335.3	9342.6	9361.9	9068	9038.4	1.00455680833245	0.809153659990122	0.00655915170893438	Nonsignificant	1.02837948046534	0.113820921752968	0.0403727290859939	Nonsignificant	3	Molecular Function:zinc ion binding (GO:0008270),Biological Process:protein deubiquitination (GO:0016579),Molecular Function:thiol-dependent ubiquitinyl hydrolase activity (GO:0036459)	ubiquitin carboxyl-terminal hydrolase 5/13	3.4.19.12	--	Ubiquitin-specific protease UBP14	O	Posttranslational modification, protein turnover, chaperones ;	IPR001394 [Peptidase C19, ubiquitin carboxyl-terminal hydrolase] ; IPR001607 [Zinc finger, UBP-type] ; IPR015940 [Ubiquitin-associated domain]	cytoplasm protein	--
A0A140VJZ4	Ubiquitin carboxyl-terminal hydrolase		838.2	937.6	964.6	973	960.4	907.3	991.1	941.8	919	1.04068749087724	0.44515956242406	0.057536905285967	Nonsignificant	1.03660049627792	0.48392731765866	0.0518599895332206	Nonsignificant	3	Molecular Function:thiol-dependent ubiquitin-specific protease activity (GO:0004843),Cellular Component:intracellular (GO:0005622),Biological Process:ubiquitin-dependent protein catabolic process (GO:0006511)	ubiquitin carboxyl-terminal hydrolase L3	3.4.19.12	--	Ubiquitin C-terminal hydrolase UCHL1	O	Posttranslational modification, protein turnover, chaperones ;	IPR001578 [Peptidase C12, ubiquitin carboxyl-terminal hydrolase]	cytoplasm protein	--
A0A140VK06	Testis tissue sperm-binding protein Li 39a		167.2	179.4	190	171.1	164.2	169.5	154.8	162	233.6	1.02571748043235	0.868170660244816	0.0366334154415769	Nonsignificant	0.940737979873276	0.199775710994436	-0.0881351442779724	Nonsignificant	2	Biological Process:metabolic process (GO:0008152),Molecular Function:sulfuric ester hydrolase activity (GO:0008484)	arylsulfatase D/F/H	3.1.6.-	--	Sulfatase	R	General function prediction only ;	IPR000917 [Sulfatase, N-terminal]	Golgi apparatus protein	--
A0A140VK09	Testicular secretory protein Li 9		121	119.9	129.8	124.1	118.7	107	110.1	130.1	139.2	1.02346911248988	0.767088104889381	0.0334675635923197	Nonsignificant	0.943620178041543	0.305942682795064	-0.0837218258975034	Nonsignificant	1	Molecular Function:calcium ion binding (GO:0005509)	calcium and integrin-binding protein 1	--	--	Ca2+/calmodulin-dependent protein phosphatase (calcineurin subunit B), EF-Hand superfamily protein	T	Signal transduction mechanisms ;	IPR002048 [EF-hand domain]	Golgi apparatus protein	--
A0A140VK17	EH domain binding protein 1, isoform CRA_a	EHBP1	758.1	779.8	825.8	740	723.1	763.1	859.5	775.2	784.6	1.02352244362652	0.607627336093253	0.0335427378802979	Nonsignificant	0.941828489232982	0.11802435119778	-0.0864637317174278	Nonsignificant	1	Molecular Function:protein binding (GO:0005515)	--	--	--	Ca2+-binding actin-bundling protein (actinin), alpha chain (EF-Hand protein superfamily)	Z	Cytoskeleton ;	IPR001715 [Calponin homology domain] ; IPR019448 [EEIG1/EHBP1 N-terminal domain] ; IPR022735 [Domain of unknown function DUF3585]	nucleus protein	--
A0A140VK27	Leukotriene A(4) hydrolase		5696.6	5723.9	5952.6	5910.3	5702.7	5768.3	6683.5	6053.8	5836	1.06908381348176	0.2080537552948	0.0963749611543511	Nonsignificant	1.00047199405978	0.979844521158075	0.000680782839284032	Nonsignificant	2	Molecular Function:metallopeptidase activity (GO:0008237),Molecular Function:zinc ion binding (GO:0008270)	leukotriene-A4 hydrolase	3.3.2.6	ko00590 Arachidonic acid metabolism ko01100 Metabolic pathways	Bifunctional leukotriene A4 hydrolase/aminopeptidase LTA4H	IOVE	Lipid transport and metabolism ; Posttranslational modification, protein turnover, chaperones ; Defense mechanisms ; Amino acid transport and metabolism ;	IPR014782 [Peptidase M1, membrane alanine aminopeptidase, N-terminal] ; IPR015211 [Peptidase M1, leukotriene A4 hydrolase/aminopeptidase C-terminal]	cytoplasm protein	--
A0A140VK39	Protein phosphatase methylesterase 1		7353.8	7678.5	7868.2	7834.5	7554.4	7476.3	8873.8	8071.4	8391.3	1.10637322329207	0.0429298034686764	0.145838145575001	Nonsignificant	0.99845854893998	0.952446620652207	-0.00222555953663199	Nonsignificant	--	--	protein phosphatase methylesterase 1	3.1.1.89	--	Predicted acetyltransferases and hydrolases with the alpha/beta hydrolase fold	R	General function prediction only ;	IPR000073 [Alpha/beta hydrolase fold-1]	--	--
A0A140VK44	Proteasome subunit alpha type		10986.6	11302	12139.3	12495.9	11983.5	11476.5	13193.6	11647	11636.7	1.05952730198473	0.333177708211252	0.0834207636709003	Nonsignificant	1.04438260829153	0.323441051785247	0.0626503383087058	Nonsignificant	5	Molecular Function:endopeptidase activity (GO:0004175),Molecular Function:threonine-type endopeptidase activity (GO:0004298),Cellular Component:proteasome core complex (GO:0005839),Biological Process:ubiquitin-dependent protein catabolic process (GO:0006511),Biological Process:proteolysis involved in cellular protein catabolic process (GO:0051603)	20S proteasome subunit alpha 1	3.4.25.1	ko03050 Proteasome	20S proteasome, regulatory subunit alpha type PSMA6/SCL1	O	Posttranslational modification, protein turnover, chaperones ;	IPR000426 [Proteasome alpha-subunit, N-terminal domain] ; IPR001353 [Proteasome, subunit alpha/beta]	nucleus protein	--
A0A140VK46	Proteasome subunit beta		5368.2	5595.6	5954.8	6186.5	5766.4	5775.3	6174.6	5619.7	5751.4	1.03706571465724	0.431363118671153	0.0525073147936739	Nonsignificant	1.04785265920348	0.287044371772079	0.0674358707106992	Nonsignificant	3	Molecular Function:threonine-type endopeptidase activity (GO:0004298),Cellular Component:proteasome core complex (GO:0005839),Biological Process:proteolysis involved in cellular protein catabolic process (GO:0051603)	20S proteasome subunit beta 7	3.4.25.1	ko03050 Proteasome	20S proteasome, regulatory subunit beta type PSMB4/PRE4	O	Posttranslational modification, protein turnover, chaperones ;	IPR001353 [Proteasome, subunit alpha/beta]	nucleus protein	--
A0A140VK53	Testicular secretory protein Li 53		9154.6	9176.6	8995.7	8912.6	8998.6	8713.3	9085.4	8873.2	8726.1	0.976499346797478	0.146022358447432	-0.0343090158263497	Nonsignificant	0.974296389272109	0.0831881492760121	-0.0375673756734141	Nonsignificant	--	--	serine/arginine repetitive matrix protein 2	--	--	Splicing coactivator SRm160/300, subunit SRm300	A	RNA processing and modification ;	IPR013170 [mRNA splicing factor Cwf21 domain]	nucleus protein	--
A0A140VK65	Vacuolar proton pump subunit B		8429.8	8569.9	8630.6	8727.9	8558.2	8646.1	8845.7	9013	8893.9	1.04378801652731	0.00848162247971469	0.0618287439403359	Nonsignificant	1.01177902716706	0.261547036512224	0.0168942394192509	Nonsignificant	3	Molecular Function:ATP binding (GO:0005524),Biological Process:proton transport (GO:0015992),Biological Process:ATP metabolic process (GO:0046034)	V-type H+-transporting ATPase subunit B	--	ko00190 Oxidative phosphorylation ko01100 Metabolic pathways ko04145 Phagosome ko04150 mTOR signaling pathway ko04721 Synaptic vesicle cycle ko04966 Collecting duct acid secretion ko05110 Vibrio cholerae infection ko05120 Epithelial cell signaling in Helicobacter pylori infection ko05323 Rheumatoid arthritis	Vacuolar H+-ATPase V1 sector, subunit B	C	Energy production and conversion ;	IPR000194 [ATPase, F1/V1/A1 complex, alpha/beta subunit, nucleotide-binding domain] ; IPR004100 [ATPase, F1/V1/A1 complex, alpha/beta subunit, N-terminal domain]	mitochondrion protein	--
A0A140VK70	26S proteasome regulatory subunit 7		19001.8	19203.8	20257.9	20496.1	19849.9	19303.3	19749.8	18498.8	18487.5	0.970453359788586	0.37101948797409	-0.0432692165374144	Nonsignificant	1.02028274051331	0.489583720026917	0.0289690069138889	Nonsignificant	1	Molecular Function:ATP binding (GO:0005524)	26S proteasome regulatory subunit T1	--	ko03050 Proteasome ko05169 Epstein-Barr virus infection	26S proteasome regulatory complex, ATPase RPT1	O	Posttranslational modification, protein turnover, chaperones ;	IPR003959 [ATPase, AAA-type, core]	mitochondrion protein	--
A0A140VK76	Testis secretory sperm-binding protein Li 203a		4814.9	4578.4	4692.7	4773.6	4925.5	4934.1	4636	4994.3	4949.9	1.03508448104501	0.279567155647996	0.0497485217446588	Nonsignificant	1.03884708220929	0.100972040418067	0.0549833058545902	Nonsignificant	4	Molecular Function:3-hydroxyacyl-CoA dehydrogenase activity (GO:0003857),Biological Process:fatty acid metabolic process (GO:0006631),Molecular Function:oxidoreductase activity (GO:0016491),Biological Process:oxidation-reduction process (GO:0055114)	3-hydroxyacyl-CoA dehydrogenase	1.1.1.35	ko00062 Fatty acid elongation ko00071 Fatty acid degradation ko00280 Valine, leucine and isoleucine degradation ko00310 Lysine degradation ko00380 Tryptophan metabolism ko00650 Butanoate metabolism ko01100 Metabolic pathways ko01212 Fatty acid metabolism	3-hydroxyacyl-CoA dehydrogenase	I	Lipid transport and metabolism ;	IPR006108 [3-hydroxyacyl-CoA dehydrogenase, C-terminal] ; IPR006176 [3-hydroxyacyl-CoA dehydrogenase, NAD binding]	mitochondrion protein	--
A0A140VK83	Protein phosphatase 1, regulatory subunit 7, isoform CRA_b	PPP1R7	5140.8	5212.9	5222.3	5589.8	5386.3	5435.9	5488.8	5154.9	4935.6	1.00021186440678	0.995198044611475	0.00030562335478961	Nonsignificant	1.05367231638418	0.0137679093845336	0.0754262701722404	Nonsignificant	--	--	protein phosphatase 1 regulatory subunit 7	--	--	Protein phosphatase 1, regulatory subunit, and related proteins	T	Signal transduction mechanisms ;	--	centrosome protein	--
A0A140VK93	Adenylate kinase 2, mitochondrial	AK2	9543.1	9188.8	9107.1	10291.8	9812.5	9741.7	8913.4	9717.8	9570.8	1.01303926146773	0.689130201732084	0.0186900884797742	Nonsignificant	1.07209310679263	0.0376119019406048	0.100430203253765	Nonsignificant	1	Molecular Function:adenylate kinase activity (GO:0004017)	adenylate kinase	2.7.4.3	ko00230 Purine metabolism ko00730 Thiamine metabolism ko01100 Metabolic pathways	Adenylate kinase	F	Nucleotide transport and metabolism ;	IPR007862 [Adenylate kinase, active site lid domain]	mitochondrion protein	--
A0A140VK94	RAN binding protein 1, isoform CRA_g	RANBP1	12874.5	13946.1	14360	15062	14030.4	13765.8	15319.6	12945.5	14401.3	1.03608009596752	0.578768290868675	0.0511355373762681	Nonsignificant	1.0407376288835	0.399446327426856	0.0576064094466668	Nonsignificant	1	Biological Process:intracellular transport (GO:0046907)	Ran-binding protein 1	--	ko05166 HTLV-I infection ko05203 Viral carcinogenesis	Ran-binding protein RANBP1 and related RanBD domain proteins	U	Intracellular trafficking, secretion, and vesicular transport ;	IPR000156 [Ran binding domain]	nucleus protein	--
A0A140VKA0	Caldesmon 1, isoform CRA_i	CALD1	382.1	393	442.4	439.2	465.9	461.1	511	321.5	450.7	1.05396303901437	0.728864470022345	0.0758242745978534	Nonsignificant	1.12213552361396	0.0709914277923691	0.166246925000712	Nonsignificant	--	--	caldesmon	--	ko04270 Vascular smooth muscle contraction	--	--	--	IPR006018 [Caldesmon/lymphocyte specific protein]	plasma membrane protein	--
A0A140VKA9	Testis secretory sperm-binding protein Li 236P		2936.2	2949.9	3016.6	3108.6	3070.8	3115.1	3230.8	3107.5	3213.7	1.0729329304593	0.00918300654691359	0.101559895369378	Nonsignificant	1.04400912082851	0.010061017833082	0.0621343158508865	Nonsignificant	--	--	dihydropteridine reductase	1.5.1.34	ko00790 Folate biosynthesis ko01100 Metabolic pathways	Dihydropteridine reductase DHPR/QDPR	E	Amino acid transport and metabolism ;	IPR002347 [Short-chain dehydrogenase/reductase SDR]	--	--
A0A140VKC4	Methyl-CpG-binding protein 2	MECP2	673.7	706.4	677.7	669	671.1	641.3	730.8	701.8	695	1.03391972008942	0.197047936286965	0.0481241702512669	Nonsignificant	0.962872971134221	0.144776051018097	-0.054582614578648	Nonsignificant	2	Molecular Function:DNA binding (GO:0003677),Cellular Component:nucleus (GO:0005634)	methyl CpG binding protein 2	--	--	Methyl-CpG binding transcription regulators	KB	Transcription ; Chromatin structure and dynamics ;	IPR001739 [Methyl-CpG DNA binding]	nucleus protein	MBD
A0A140VKC8	GDP-L-fucose synthase		3691.4	3888	3949	3934.3	4058.3	3742.1	4433.1	3753.6	3707.6	1.03173900974984	0.64744806747809	0.0450780706067758	Nonsignificant	1.01789493771902	0.598522405738855	0.0255886609678392	Nonsignificant	2	Molecular Function:catalytic activity (GO:0003824),Molecular Function:coenzyme binding (GO:0050662)	GDP-L-fucose synthase	1.1.1.271	ko00051 Fructose and mannose metabolism ko00520 Amino sugar and nucleotide sugar metabolism ko01100 Metabolic pathways	GDP-L-fucose synthetase	GO	Carbohydrate transport and metabolism ; Posttranslational modification, protein turnover, chaperones ;	IPR001509 [NAD-dependent epimerase/dehydratase]	--	--
A0A140VKE7	Testis tissue sperm-binding protein Li 64n		8486	8399.4	8825.2	9320.8	8897.6	8941.9	9118.1	8740.6	8542.7	1.02686829556681	0.34048587935037	0.0382511558360022	Nonsignificant	1.05638530411581	0.0609341869925452	0.0791361367324559	Nonsignificant	--	--	heat shock protein 110kDa	--	ko04141 Protein processing in endoplasmic reticulum	Molecular chaperones HSP105/HSP110/SSE1, HSP70 superfamily	O	Posttranslational modification, protein turnover, chaperones ;	IPR013126 [Heat shock protein 70 family]	cytoplasm protein	--
A0A158RFU3	Parathymosin	PTMS	4694.1	5131.3	5486.7	5770.2	5255.3	5235.7	6506.3	4585.9	5218.8	1.0652359898381	0.614033089186679	0.0911730770744422	Nonsignificant	1.06198365998132	0.334218968601547	0.0867615685476502	Nonsignificant	--	--	--	--	--	--	--	--	IPR004931 [Prothymosin/parathymosin]	--	--
A0A161I202	Lactotransferrin	LTF	1442.8	1403.1	1447.3	1398.2	3682.4	1393.4	1493.4	1531.4	1359.1	1.0211264324979	0.606191751050839	0.0301615070041232	Nonsignificant	1.50796608590329	0.440882405605053	0.592603982817898	Nonsignificant	--	--	lactotransferrin	3.4.21.-	--	--	--	--	IPR001156 [Transferrin-like domain]	extracell protein	--
A0A172Q3A8	Folate receptor (Fragment)		625.9	623.4	599.7	560.2	563.6	615.5	692.9	705.7	661.6	1.11422390481341	0.0105580395390487	0.156039173347131	Nonsignificant	0.940670632774473	0.137680223680689	-0.088238430002137	Nonsignificant	--	--	folate receptor	--	ko01523 Antifolate resistance ko04144 Endocytosis	--	--	--	IPR018143 [Folate receptor-like]	extracell protein	--
A0A1B0GTC4	Neuron navigator 3 (Fragment)	NAV3	419.3	404.1	423.2	422.1	421.3	438.2	490.8	424.8	412.9	1.06569870046527	0.334808991609407	0.0917996099669843	Nonsignificant	1.0280763677202	0.219237707680259	0.0399474349978257	Nonsignificant	1	Molecular Function:protein binding (GO:0005515)	--	--	--	--	--	--	IPR001715 [Calponin homology domain]	cytoplasm protein	--
A0A1B0GTG2	Alpha-aminoadipic semialdehyde dehydrogenase	ALDH7A1	7188.9	7182.5	7183.6	7313	7226.8	7309.7	7592.7	7389.8	7090.9	1.02405010438413	0.357520011287593	0.0342863047696619	Nonsignificant	1.01366272326606	0.0728319776176248	0.0195777032152358	Nonsignificant	3	Biological Process:metabolic process (GO:0008152),Molecular Function:oxidoreductase activity (GO:0016491),Biological Process:oxidation-reduction process (GO:0055114)	--	--	ko00010 Glycolysis / Gluconeogenesis ko00053 Ascorbate and aldarate metabolism ko00071 Fatty acid degradation ko00260 Glycine, serine and threonine metabolism ko00280 Valine, leucine and isoleucine degradation ko00310 Lysine degradation ko00330 Arginine and proline metabolism ko00340 Histidine metabolism ko00380 Tryptophan metabolism ko00410 beta-Alanine metabolism ko00561 Glycerolipid metabolism…	Aldehyde dehydrogenase	C	Energy production and conversion ;	IPR015590 [Aldehyde dehydrogenase domain]	cytoplasm protein	--
A0A1B0GTL5	Rab11 family-interacting protein 5	RAB11FIP5	1630	1629.5	1627.3	1657.8	1657.7	1650	1615.6	1596.2	1577	0.97994597691741	0.0985160193390204	-0.0292258772734319	Nonsignificant	1.01610460833265	0.000640323170803691	0.0230489357261792	Nonsignificant	1	Molecular Function:protein binding (GO:0005515)	Rab11 family-interacting protein 1/2/5	--	ko04144 Endocytosis	--	--	--	IPR000008 [C2 domain] ; IPR019018 [Rab-binding domain FIP-RBD]	mitochondrion protein	--
A0A1B0GU74	Voltage-dependent P/Q-type calcium channel subunit alpha	CACNA1A	1243.2	1283.7	1334	1403.7	1291.5	1273.1	1404.8	1204.7	1069	0.952757129166775	0.579657657327076	-0.0698195965992541	Nonsignificant	1.02781734828667	0.501666311997861	0.0395839083706314	Nonsignificant	4	Molecular Function:ion channel activity (GO:0005216),Biological Process:ion transport (GO:0006811),Cellular Component:membrane (GO:0016020),Biological Process:transmembrane transport (GO:0055085)	voltage-dependent calcium channel P/Q type alpha-1A	--	ko04010 MAPK signaling pathway ko04020 Calcium signaling pathway ko04721 Synaptic vesicle cycle ko04723 Retrograde endocannabinoid signaling ko04724 Glutamatergic synapse ko04725 Cholinergic synapse ko04726 Serotonergic synapse ko04727 GABAergic synapse ko04728 Dopaminergic synapse ko04730 Long-term depression ko04742 Taste transduction ko04930 Type II diabetes mellitus ko05032 Morphine addiction…	Voltage-gated Ca2+ channels, alpha1 subunits	PT	Inorganic ion transport and metabolism ; Signal transduction mechanisms ;	IPR005821 [Ion transport domain] ; IPR014873 [Voltage-dependent calcium channel, alpha-1 subunit, IQ domain] ; IPR031649 [Voltage-dependent L-type calcium channel, IQ-associated domain]	--	--
A0A1B0GVH5	Alpha-ketoglutarate-dependent dioxygenase FTO	FTO	4143.6	4316.4	4617.1	4591	4395.3	4364.6	4631.6	4317	4286.9	1.01211277729772	0.780184732435924	0.0173700550351784	Nonsignificant	1.02093736378861	0.588674288562392	0.0298943571819047	Nonsignificant	--	--	mRNA N6-methyladenine demethylase	1.14.11.53	--	--	--	--	IPR024366 [Alpha-ketoglutarate-dependent dioxygenase FTO, C-terminal] ; IPR024367 [Alpha-ketoglutarate-dependent dioxygenase FTO, catalytic domain]	--	--
A0A1B0GVI3	Keratin, type I cytoskeletal 10	KRT10	5227.6	5887.7	6868.5	5129.2	5508	5456.9	9225.7	5239.8	7628.9	1.2285723818103	0.335408026055187	0.296982857132384	Nonsignificant	0.894922096553565	0.269020883972371	-0.160165994418337	Nonsignificant	2	Molecular Function:structural molecule activity (GO:0005198),Cellular Component:intermediate filament (GO:0005882)	type I keratin, acidic	--	--	--	--	--	IPR001664 [Intermediate filament protein]	cytoskeleton protein	--
A0A1B0GVU9	Glutamine--tRNA ligase (Fragment)	QARS1	513.7	470.7	492.3	503.6	458.4	388.8	446.1	469.9	483.2	0.947518114715243	0.192223179181248	-0.0777745697988506	Nonsignificant	0.914742330872892	0.304046255214082	-0.128562679713027	Nonsignificant	8	Molecular Function:nucleotide binding (GO:0000166),Molecular Function:aminoacyl-tRNA ligase activity (GO:0004812),Molecular Function:glutamine-tRNA ligase activity (GO:0004819),Molecular Function:ATP binding (GO:0005524),Cellular Component:cytoplasm (GO:0005737),Biological Process:tRNA aminoacylation for protein translation (GO:0006418),Biological Process:glutaminyl-tRNA aminoacylation (GO:000642…	glutaminyl-tRNA synthetase	6.1.1.18	ko00970 Aminoacyl-tRNA biosynthesis ko01100 Metabolic pathways	Glutaminyl-tRNA synthetase	J	Translation, ribosomal structure and biogenesis ;	IPR007638 [Glutaminyl-tRNA synthetase, class Ib, non-specific RNA-binding domain 2] ; IPR007639 [Glutaminyl-tRNA synthetase, class Ib, non-specific RNA-binding domain, N-terminal] ; IPR020058 [Glutamyl/glutaminyl-tRNA synthetase, class Ib, catalytic domain] ; IPR020059 [Glutamyl/glutaminyl-tRNA synthetase, class Ib, anti-codon binding domain]	cytoplasm protein	--
A0A1B0GVW0	Renin receptor	ATP6AP2	2954.4	2950.4	2775.1	2676	2670.9	2716.5	2560.2	2815.6	2815.8	0.943743591516031	0.191492597948083	-0.083533152139165	Nonsignificant	0.928973836104103	0.0278528478321217	-0.106290130200219	Nonsignificant	2	Molecular Function:receptor activity (GO:0004872),Cellular Component:integral component of membrane (GO:0016021)	renin receptor	--	ko04614 Renin-angiotensin system	ATPase membrane sector associated protein	C	Energy production and conversion ;	IPR012493 [Renin receptor-like]	--	--
A0A1B0GW03	Pleckstrin homology domain-containing family A member 6 (Fragment)	PLEKHA6	634.1	647.6	654.6	686.6	640.9	715.7	619.9	712.7	696.1	1.04771987811806	0.350985424500216	0.0672530446712242	Nonsignificant	1.05520838713009	0.189768678919575	0.0775279367442725	Nonsignificant	--	--	--	--	--	Ubiquitin protein ligase RSP5/NEDD4	O	Posttranslational modification, protein turnover, chaperones ;	--	cytoplasm protein	--
A0A1B0GW05	Probable C-mannosyltransferase DPY19L1	DPY19L1	1489.2	1444.7	1468.1	1369.6	1412.9	1455.9	1492.8	1499.7	1418.7	1.0020899591095	0.920702783542247	0.00301202723127128	Nonsignificant	0.962835074965925	0.123612043969303	-0.0546393964092974	Nonsignificant	1	Cellular Component:integral component of membrane (GO:0016021)	--	--	--	Predicted membrane protein	S	Function unknown ;	IPR018732 [Dpy-19/Dpy-19-like]	--	--
A0A1B0GW23	N-acyl-aliphatic-L-amino acid amidohydrolase (Fragment)	ABHD14A-ACY1	1803.7	1951.8	1976.5	1942.2	1913.9	1916.6	2385.6	1875	1924.9	1.07911723656664	0.427231285006472	0.10985160942776	Nonsignificant	1.00710048848569	0.816347071279947	0.0102076426366263	Nonsignificant	2	Biological Process:metabolic process (GO:0008152),Molecular Function:hydrolase activity (GO:0016787)	aminoacylase	3.5.1.14	ko00220 Arginine biosynthesis ko01100 Metabolic pathways ko01210 2-Oxocarboxylic acid metabolism ko01230 Biosynthesis of amino acids	Aminoacylase ACY1 and related metalloexopeptidases	E	Amino acid transport and metabolism ;	IPR000073 [Alpha/beta hydrolase fold-1] ; IPR002933 [Peptidase M20] ; IPR011650 [Peptidase M20, dimerisation domain]	cytoplasm protein	--
A0A1B0GWK2	Kazrin	KAZN	348.8	339.9	328.4	317.9	316.8	332	339.1	356.4	349.4	1.02733261232917	0.298019445217608	0.0389033486174336	Nonsignificant	0.950447350309704	0.0936292967648512	-0.0733213833747902	Nonsignificant	1	Molecular Function:protein binding (GO:0005515)	--	--	--	--	--	--	IPR001660 [Sterile alpha motif domain]	nucleus protein	--
A0A1B0GX90	Integrator complex subunit 12 (Fragment)	INTS12	455.5	499.6	489.4	463.1	437.1	431.7	543.3	449.2	437.6	0.990031152647975	0.9004362426578	-0.0144541726611465	Nonsignificant	0.922049151955694	0.0850320641653276	-0.117084435997769	Nonsignificant	--	--	integrator complex subunit 12	--	--	Polycomb-like PHD Zn-finger protein	R	General function prediction only ;	--	--	--
A0A1C7CYX8	Protein FAM107B (Fragment)	FAM107B	163.5	163	172.2	193.8	158.3	155	163.5	136.4	161	0.924202927611791	0.240460005814634	-0.113718435328465	Nonsignificant	1.01684379386405	0.837228872500915	0.0240980714015212	Nonsignificant	--	--	--	--	--	--	--	--	IPR009533 [Protein of unknown function DUF1151]	nucleus protein	--
A0A1L1UHR1	Voltage-dependent anion-selective channel protein 1		41493.5	41613.5	40658.2	40336.5	41516.3	41480.7	39560.4	42616.3	44146.3	1.02066655247194	0.570427189127161	0.0295116207042227	Nonsignificant	0.996511943583495	0.783743012191203	-0.00504099845783218	Nonsignificant	2	Cellular Component:mitochondrial outer membrane (GO:0005741),Biological Process:transmembrane transport (GO:0055085)	voltage-dependent anion channel protein 1	--	ko04020 Calcium signaling pathway ko04022 cGMP-PKG signaling pathway ko04217 Necroptosis ko04218 Cellular senescence ko04621 NOD-like receptor signaling pathway ko04979 Cholesterol metabolism ko05012 Parkinson's disease ko05016 Huntington's disease ko05164 Influenza A ko05166 HTLV-I infection	Porin/voltage-dependent anion-selective channel protein	P	Inorganic ion transport and metabolism ;	IPR027246 [Eukaryotic porin/Tom40]	plasma membrane protein	--
A0A1P8SD62	Apolipoprotein L1-B3	APOL1	3554.5	3481	3400.2	2839.7	2926	2960.1	2692.9	2655.1	2708	0.771965464702895	7.3812996440238e-05	-0.373391787570606	Significant	0.836148988568088	0.00056892356046973	-0.258168064163404	Nonsignificant	4	Cellular Component:extracellular region (GO:0005576),Biological Process:lipid transport (GO:0006869),Molecular Function:lipid binding (GO:0008289),Biological Process:lipoprotein metabolic process (GO:0042157)	apolipoprotein L	--	--	--	--	--	IPR008405 [Apolipoprotein L]	extracell protein	--
A0A1S5UZH2	F-actin monooxygenase	MICAL1	1342.5	1343.6	1409.9	1321.3	1339.4	1338.9	1341.7	1316.3	1423.5	0.9964599609375	0.907996176223769	-0.00511625802916519	Nonsignificant	0.97646484375	0.236028152172607	-0.0343599920559579	Nonsignificant	3	Molecular Function:protein binding (GO:0005515),Molecular Function:zinc ion binding (GO:0008270),Molecular Function:FAD binding (GO:0071949)	F-actin monooxygenase	1.14.13.225	--	Regulatory protein MLP and related LIM proteins	TZ	Signal transduction mechanisms ; Cytoskeleton ;	IPR001715 [Calponin homology domain] ; IPR001781 [Zinc finger, LIM-type] ; IPR002938 [FAD-binding domain] ; IPR022735 [Domain of unknown function DUF3585]	cytoskeleton protein	--
A0A1U9X7L6	RNA helicase		727.2	881.7	998.2	935.9	1000.6	931.9	941.3	924.7	999.5	1.09911395803767	0.351219606584258	0.136340975161148	Nonsignificant	1.10022630508995	0.345842360751629	0.137800301614457	Nonsignificant	3	Molecular Function:nucleic acid binding (GO:0003676),Molecular Function:helicase activity (GO:0004386),Molecular Function:ATP binding (GO:0005524)	pre-mRNA-splicing factor ATP-dependent RNA helicase DHX16	3.6.4.13	ko03040 Spliceosome	mRNA splicing factor ATP-dependent RNA helicase	A	RNA processing and modification ;	IPR001650 [Helicase, C-terminal] ; IPR007502 [Helicase-associated domain] ; IPR011545 [DEAD/DEAH box helicase domain] ; IPR011709 [Domain of unknown function DUF1605]	nucleus protein	--
A0A1U9X7R2	GNL1		4088.8	4112.1	4046.1	3977.2	4019.5	4031.7	3978.9	3998.5	4114.3	0.987319343512697	0.327592317340879	-0.0184113022157793	Nonsignificant	0.982150730791214	0.0456253855069772	-0.0259836427736219	Nonsignificant	1	Molecular Function:GTP binding (GO:0005525)	--	--	--	Predicted GTP-binding protein MMR1	R	General function prediction only ;	IPR006073 [GTP binding domain]	endoplasmic reticulum protein	--
A0A1U9X819	28S ribosomal protein S18b, mitochondrial		2374.2	2463.5	2527.8	2431.5	2361.3	2307.5	2802.9	2296.2	2470.9	1.0277645781006	0.683061056592822	0.0395098356374736	Nonsignificant	0.963994297739461	0.197151373898538	-0.0529034822986529	Nonsignificant	4	Molecular Function:structural constituent of ribosome (GO:0003735),Cellular Component:intracellular (GO:0005622),Cellular Component:ribosome (GO:0005840),Biological Process:translation (GO:0006412)	small subunit ribosomal protein S18b, mitochondrial	--	ko05203 Viral carcinogenesis	Mitochondrial ribosomal protein S18b	J	Translation, ribosomal structure and biogenesis ;	IPR001648 [Ribosomal protein S18]	mitochondrion protein	--
A0A1U9X8D3	PPP1R18		3409	3458	3378.1	3539.2	3526.8	3453.4	3379	3262.3	3178.7	0.958506993587178	0.0862310706234395	-0.0611391365706381	Nonsignificant	1.02677377478014	0.0614597596031186	0.0381183530732861	Nonsignificant	1	Molecular Function:phosphatase binding (GO:0019902)	phostensin	--	--	--	--	--	IPR025903 [Phostensin/Taperin N-terminal domain] ; IPR025907 [Phostensin/Taperin PP1-binding domain]	--	--
A0A1U9X8J2	SKIV2L		1973.9	1954	1976.1	1984.8	1981.5	1924.9	1911.8	1932.3	1920.4	0.976371951219512	0.00722214751640508	-0.0344972442764372	Nonsignificant	0.997831978319783	0.846557461235448	-0.00313118959785193	Nonsignificant	2	Molecular Function:nucleic acid binding (GO:0003676),Molecular Function:ATP binding (GO:0005524)	antiviral helicase SKI2	3.6.4.-	ko03018 RNA degradation	Cytoplasmic exosomal RNA helicase SKI2, DEAD-box superfamily	A	RNA processing and modification ;	IPR001650 [Helicase, C-terminal] ; IPR011545 [DEAD/DEAH box helicase domain] ; IPR012961 [ATP-dependent RNA helicase Ski2, C-terminal] ; IPR025696 [rRNA-processing arch domain]	nucleus protein	--
A0A1U9X8Y4	Chloride intracellular channel protein		16306.3	16668.7	17045.2	17599.6	17018.9	16810.9	17272.3	16120.5	16225.5	0.9919652460406	0.768401008673811	-0.0116385188752077	Nonsignificant	1.02817261826222	0.213831959355191	0.0400824966374499	Nonsignificant	1	Molecular Function:protein binding (GO:0005515)	chloride intracellular channel protein 1	--	--	Intracellular Cl- channel CLIC, contains GST domain	P	Inorganic ion transport and metabolism ;	IPR004045 [Glutathione S-transferase, N-terminal]	plasma membrane protein	--
A0A1U9X9A5	PRRC2A		3203.4	3221.6	3267.8	3231.1	3140.6	3139.3	3551.2	3216.4	3243.2	1.03280785737867	0.386309668003068	0.0465718815111546	Nonsignificant	0.98124380983823	0.166918160474355	-0.0273164471869264	Nonsignificant	--	--	--	--	--	--	--	--	IPR009738 [BAT2, N-terminal]	nucleus protein	--
A0A1U9X9D5	Valine--tRNA ligase		22915.9	23595.1	24265.4	24340.7	23391.1	22857.9	26091.3	23668.3	23581.5	1.03623665515624	0.400739893103121	0.0513535225520178	Nonsignificant	0.997362115055301	0.9201197170083	-0.00381069182407308	Nonsignificant	4	Molecular Function:nucleotide binding (GO:0000166),Molecular Function:aminoacyl-tRNA ligase activity (GO:0004812),Molecular Function:ATP binding (GO:0005524),Biological Process:tRNA aminoacylation for protein translation (GO:0006418)	valyl-tRNA synthetase	6.1.1.9	ko00970 Aminoacyl-tRNA biosynthesis	Valyl-tRNA synthetase	J	Translation, ribosomal structure and biogenesis ;	IPR002300 [Aminoacyl-tRNA synthetase, class Ia] ; IPR004046 [Glutathione S-transferase, C-terminal] ; IPR013155 [Methionyl/Valyl/Leucyl/Isoleucyl-tRNA synthetase, anticodon-binding]	cytoplasm protein	--
A0A1U9XBE0	Mediator of DNA damage checkpoint protein 1		4866	4873.1	5043.7	4985.6	4954.1	4686.4	4783	4692.3	4547.5	0.948588900614227	0.0478854458736092	-0.0761451072652996	Nonsignificant	0.989399843060854	0.663243409214249	-0.0153744242318863	Nonsignificant	1	Molecular Function:protein binding (GO:0005515)	mediator of DNA damage checkpoint protein 1	--	--	--	--	--	IPR000253 [Forkhead-associated (FHA) domain] ; IPR001357 [BRCT domain]	nucleus protein	--
A0A1V0E3X6	TAP2		1599	1555.3	1536.9	1528.6	1576.4	1532.7	1555.3	1686.7	1717.4	1.05717087312415	0.167009437395913	0.0802085819099203	Nonsignificant	0.988595668485675	0.49770392392624	-0.0165475095384705	Nonsignificant	5	Molecular Function:ATP binding (GO:0005524),Biological Process:transport (GO:0006810),Cellular Component:integral component of membrane (GO:0016021),Molecular Function:ATPase activity (GO:0016887),Biological Process:transmembrane transport (GO:0055085)	ATP-binding cassette, subfamily B (MDR/TAP), member 3	--	ko02010 ABC transporters ko04145 Phagosome ko04612 Antigen processing and presentation ko05168 Herpes simplex infection ko05340 Primary immunodeficiency	Peptide exporter, ABC superfamily	U	Intracellular trafficking, secretion, and vesicular transport ;	IPR003439 [ABC transporter-like] ; IPR011527 [ABC transporter type 1, transmembrane domain]	endoplasmic reticulum protein	--
A0A1V0E3X9	TAP1		4457.7	4397.2	4424.5	4319	4368.4	4411.9	4921	4502.5	4705.9	1.06400891606549	0.140972720202088	0.0895102402277912	Nonsignificant	0.986437640254831	0.134197937115488	-0.0197002440791723	Nonsignificant	5	Molecular Function:ATP binding (GO:0005524),Biological Process:transport (GO:0006810),Cellular Component:integral component of membrane (GO:0016021),Molecular Function:ATPase activity (GO:0016887),Biological Process:transmembrane transport (GO:0055085)	ATP-binding cassette, subfamily B (MDR/TAP), member 2	--	ko02010 ABC transporters ko04145 Phagosome ko04612 Antigen processing and presentation ko05168 Herpes simplex infection ko05340 Primary immunodeficiency	Peptide exporter, ABC superfamily	U	Intracellular trafficking, secretion, and vesicular transport ;	IPR003439 [ABC transporter-like] ; IPR011527 [ABC transporter type 1, transmembrane domain]	endoplasmic reticulum protein	--
A0A1W2PNP0	GPI transamidase component PIG-T (Fragment)	PIGT	4705.8	4557.5	4492.3	4423.6	4443.7	4602.6	4375	4597.8	4530.7	0.981672918665853	0.409684057437476	-0.0266856785165247	Nonsignificant	0.979230277123499	0.324402834749608	-0.0302799290334423	Nonsignificant	2	Biological Process:attachment of GPI anchor to protein (GO:0016255),Cellular Component:GPI-anchor transamidase complex (GO:0042765)	phosphatidylinositol glycan, class T	--	ko00563 Glycosylphosphatidylinositol (GPI)-anchor biosynthesis ko01100 Metabolic pathways	GPI transamidase complex, GPI16/PIG-T component, involved in glycosylphosphatidylinositol anchor biosynthesis	MO	Cell wall/membrane/envelope biogenesis ; Posttranslational modification, protein turnover, chaperones ;	IPR007245 [GPI transamidase component PIG-T]	endoplasmic reticulum protein	--
A0A1W2PNW1	Signal transducer and activator of transcription (Fragment)	STAT6	3000.7	2861	2886.8	2900.8	2877.9	2902.4	2920.6	2984.8	2908.4	1.00746413670915	0.680010880059843	0.0107284832070849	Nonsignificant	0.992295822140939	0.633831055201118	-0.0111578154913078	Nonsignificant	2	Molecular Function:DNA binding (GO:0003677),Biological Process:signal transduction (GO:0007165)	signal transducer and activator of transcription 6	--	ko04217 Necroptosis ko04630 Jak-STAT signaling pathway ko04658 Th1 and Th2 cell differentiation ko04659 Th17 cell differentiation ko05161 Hepatitis B ko05200 Pathways in cancer ko05321 Inflammatory bowel disease (IBD)	STAT protein	KT	Transcription ; Signal transduction mechanisms ;	IPR000980 [SH2 domain] ; IPR013799 [STAT transcription factor, protein interaction] ; IPR013800 [STAT transcription factor, all-alpha domain] ; IPR013801 [STAT transcription factor, DNA-binding] ; IPR028187 [STAT6, C-terminal]	nucleus protein	STAT
A0A1W2PNW6	Calcium-activated potassium channel subunit alpha-1	KCNMA1	3000.5	3092.1	3101	2950.4	2977.2	2908.4	2898	2897.6	2858.9	0.941361381830839	0.00657056178263876	-0.087179425399525	Nonsignificant	0.961103376261747	0.034535087648987	-0.0572364792898866	Nonsignificant	5	Molecular Function:ion channel activity (GO:0005216),Biological Process:ion transport (GO:0006811),Biological Process:potassium ion transport (GO:0006813),Cellular Component:membrane (GO:0016020),Biological Process:transmembrane transport (GO:0055085)	potassium large conductance calcium-activated channel subfamily M alpha member 1	--	ko04022 cGMP-PKG signaling pathway ko04270 Vascular smooth muscle contraction ko04911 Insulin secretion ko04924 Renin secretion ko04970 Salivary secretion ko04972 Pancreatic secretion	Ca2+-activated K+ channel Slowpoke, alpha subunit	PT	Inorganic ion transport and metabolism ; Signal transduction mechanisms ;	IPR003929 [Potassium channel, BK, alpha subunit] ; IPR005821 [Ion transport domain]	--	--
A0A1W2PNX8	Protein unc-45 homolog A	UNC45A	8279.9	8077.7	7958	7650.2	7723.1	7861.5	7781.9	8166.8	8015.3	0.985540147066081	0.467499611722629	-0.0210134526460915	Nonsignificant	0.955551168796986	0.0328566217679211	-0.0655949647583028	Nonsignificant	1	Molecular Function:protein binding (GO:0005515)	protein unc-45	--	--	Myosin assembly protein/sexual cycle protein and related proteins	ODR	Posttranslational modification, protein turnover, chaperones ; Cell cycle control, cell division, chromosome partitioning ; General function prediction only ;	IPR019734 [Tetratricopeptide repeat] ; IPR024660 [UNC-45/Cro1/She4, central domain]	nucleus protein	--
A0A1W2PP10	Vacuolar protein sorting-associated protein 35	VPS35	422	372	348.2	374	383.4	424	413.3	409.8	382.6	1.05559446681842	0.424305470188969	0.0780556935235541	Nonsignificant	1.03431973384696	0.649167004928132	0.0486822273663625	Nonsignificant	--	--	vacuolar protein sorting-associated protein 35	--	ko04144 Endocytosis	Membrane coat complex Retromer, subunit VPS35	U	Intracellular trafficking, secretion, and vesicular transport ;	--	cytoplasm protein	--
A0A1W2PPZ5	Transcription elongation factor	TCEA1	6564.8	6641.4	6735.3	6714.7	6695.1	6663.1	7143.8	6910.5	6670.1	1.03925983501743	0.147052933072443	0.0555564009463881	Nonsignificant	1.00658927362535	0.443344652159385	0.00947512944262491	Nonsignificant	3	Molecular Function:nucleic acid binding (GO:0003676),Cellular Component:nucleus (GO:0005634),Molecular Function:zinc ion binding (GO:0008270)	transcription elongation factor S-II	--	--	Transcription elongation factor TFIIS/Cofactor of enhancer-binding protein Sp1	K	Transcription ;	IPR001222 [Zinc finger, TFIIS-type] ; IPR003618 [Transcription elongation factor S-II, central domain] ; IPR017923 [Transcription factor IIS, N-terminal]	nucleus protein	--
A0A1W2PQR6	Lysosome membrane protein 2	SCARB2	6323.5	6354.4	6083.6	5865.3	6062	6091.8	5700.4	6410.7	6306.5	0.981669909122405	0.654444924533565	-0.0266901014357886	Nonsignificant	0.960429603176718	0.0901394191193677	-0.0582482226621788	Nonsignificant	1	Cellular Component:membrane (GO:0016020)	lysosome membrane protein 2	--	ko04142 Lysosome	Plasma membrane glycoprotein CD36 and related membrane receptors	T	Signal transduction mechanisms ;	IPR002159 [CD36 family]	lysosome protein	--
A0A1W2PR17	6-phosphofructo-2-kinase/fructose-2,6-bisphosphatase 3	PFKFB3	1085	1071.9	1052.3	1041.3	1035	1032	836.4	880.2	865.5	0.804593044995638	0.000198014846680082	-0.313668827708893	Significant	0.968559142465412	0.0272495380974421	-0.0460879490671498	Nonsignificant	3	Molecular Function:6-phosphofructo-2-kinase activity (GO:0003873),Molecular Function:ATP binding (GO:0005524),Biological Process:fructose metabolic process (GO:0006000)	--	--	ko00051 Fructose and mannose metabolism ko04066 HIF-1 signaling pathway ko04152 AMPK signaling pathway	Fructose-6-phosphate 2-kinase/fructose-2,6-biphosphatase	G	Carbohydrate transport and metabolism ;	IPR013078 [Histidine phosphatase superfamily, clade-1] ; IPR013079 [6-phosphofructo-2-kinase]	--	--
A0A1W2PR36	Guanidinoacetate N-methyltransferase	GAMT	294.5	314.5	318.7	326.2	292.9	323.2	306.4	311	329.9	1.02112751967231	0.562707123594078	0.0301630430140006	Nonsignificant	1.01573784628651	0.727021581279981	0.0225281022435526	Nonsignificant	--	--	guanidinoacetate N-methyltransferase	2.1.1.2	ko00260 Glycine, serine and threonine metabolism ko00330 Arginine and proline metabolism ko01100 Metabolic pathways	Guanidinoacetate methyltransferase and related proteins	E	Amino acid transport and metabolism ;	--	--	--
A0A1W2PRB8	Cofactor required for Sp1 transcriptional activation subunit 6		1605.3	1571.5	1641.1	1613.4	1588.4	1580.8	1480.5	1566.8	1539.6	0.952053799373171	0.0765517264980664	-0.0708849941526298	Nonsignificant	0.992673156354428	0.626816291440574	-0.0106093150250392	Nonsignificant	4	Molecular Function:RNA polymerase II transcription cofactor activity (GO:0001104),Cellular Component:nucleus (GO:0005634),Biological Process:regulation of transcription from RNA polymerase II promoter (GO:0006357),Cellular Component:mediator complex (GO:0016592)	mediator of RNA polymerase II transcription subunit 17	--	ko04919 Thyroid hormone signaling pathway	Vitamin D3 receptor interacting protein	KT	Transcription ; Signal transduction mechanisms ;	IPR015021 [Domain of unknown function DUF1907] ; IPR019313 [Mediator complex, subunit Med17]	nucleus protein	--
A0A1W2PRL5	Adaptin ear-binding coat-associated protein 1	NECAP1	97.9	115.7	105.2	107.3	104.7	101.4	90.6	102	113.1	0.958908406524467	0.626605902181414	-0.060535077103502	Nonsignificant	0.98306148055207	0.757374299096733	-0.0246464495178914	Nonsignificant	2	Biological Process:endocytosis (GO:0006897),Cellular Component:membrane (GO:0016020)	adaptin ear-binding coat-associated protein 1/2	--	--	Uncharacterized conserved protein	S	Function unknown ;	IPR012466 [NECAP, PHear domain]	--	--
A0A1W2PS40	Presenilins-associated rhomboid-like protein, mitochondrial	PARL	682.5	674.7	631.7	624.2	632.3	594.7	604	722.3	687	1.01226808788778	0.842840842097858	0.0175914222910816	Nonsignificant	0.930765749912012	0.0781216580474079	-0.10350997110286	Nonsignificant	--	--	rhomboid-like protein	3.4.21.105	--	--	--	--	--	mitochondrion protein	--
A0A1X9I436	MHC class I antigen (Fragment)	HLA-B	354.1	310.3	330.2	314.9	330.3	324.6	313.2	327.4	322.5	0.968328976472954	0.474889163594891	-0.0464308282806849	Nonsignificant	0.975065352905691	0.57165756892591	-0.036429177406432	Nonsignificant	--	--	major histocompatibility complex, class I	--	ko04144 Endocytosis ko04145 Phagosome ko04218 Cellular senescence ko04514 Cell adhesion molecules (CAMs) ko04612 Antigen processing and presentation ko04940 Type I diabetes mellitus ko05165 Human papillomavirus infection ko05166 HTLV-I infection ko05167 Kaposi's sarcoma-associated herpesvirus infection ko05168 Herpes simplex infection ko05169 Epstein-Barr virus infection ko05203 Viral carcinogene…	--	--	--	IPR011161 [MHC class I-like antigen recognition-like]	plasma membrane protein	--
A0A1Y0BRN0	Unconventional myosin-VI	Myo6-008	6256.1	6332.5	6575.9	6435.5	6181.6	6145.3	6957.8	6576.8	6699	1.05578543661457	0.0737607002514497	0.0783166708854897	Nonsignificant	0.979018497743223	0.369868939909807	-0.0305919762736083	Nonsignificant	3	Molecular Function:motor activity (GO:0003774),Molecular Function:ATP binding (GO:0005524),Cellular Component:myosin complex (GO:0016459)	myosin VI	--	--	Myosin class VI heavy chain	Z	Cytoskeleton ;	IPR001609 [Myosin head, motor domain] ; IPR032412 [Myosin VI, cargo binding domain]	nucleus protein	--
A0A218KGR2	Amyloid-beta A4 protein	APP	5131.2	5151	5040.9	4551.5	4595	4618.4	4934.4	5064.7	5170.2	0.989962866521787	0.537693655134083	-0.0145536841290576	Nonsignificant	0.898310394110852	0.000186478719007335	-0.154714067882588	Nonsignificant	4	Molecular Function:serine-type endopeptidase inhibitor activity (GO:0004867),Molecular Function:heparin binding (GO:0008201),Cellular Component:integral component of membrane (GO:0016021),Molecular Function:transition metal ion binding (GO:0046914)	amyloid beta A4 protein	--	ko04726 Serotonergic synapse ko05010 Alzheimer's disease	Beta amyloid precursor protein	R	General function prediction only ;	IPR002223 [Pancreatic trypsin inhibitor Kunitz domain] ; IPR011178 [Amyloidogenic glycoprotein, copper-binding] ; IPR013803 [Amyloidogenic glycoprotein, amyloid-beta peptide] ; IPR015849 [Amyloidogenic glycoprotein, heparin-binding] ; IPR019543 [Beta-amyloid precursor protein C-terminal] ; IPR024329 [Amyloidogenic glycoprotein, E2 domain]	plasma membrane protein	--
A0A220T1R9	ANKLE2	ANKLE2	2089.4	2077.8	2149.3	2110.8	2112	2131.9	2080.9	2096.3	2033.8	0.983297712340695	0.292789689857616	-0.0242998084435438	Nonsignificant	1.00604765297237	0.61211308324184	0.00869864219981046	Nonsignificant	--	--	ankyrin repeat and LEM domain-containing protein 2	--	--	--	--	--	IPR003887 [LEM domain] ; IPR011320 [Ribonuclease H1, N-terminal]	--	--
A0A223PY97	MHC class I antigen	HLA-C	88.9	131.6	147.5	132.8	173.1	146.2	183.1	86.7	129.2	1.08423913043478	0.769333454495429	0.116682980165333	Nonsignificant	1.22853260869565	0.255295789865616	0.296936151374605	Nonsignificant	2	Biological Process:immune response (GO:0006955),Biological Process:antigen processing and presentation (GO:0019882)	major histocompatibility complex, class I	--	ko04144 Endocytosis ko04145 Phagosome ko04218 Cellular senescence ko04514 Cell adhesion molecules (CAMs) ko04612 Antigen processing and presentation ko04940 Type I diabetes mellitus ko05165 Human papillomavirus infection ko05166 HTLV-I infection ko05167 Kaposi's sarcoma-associated herpesvirus infection ko05168 Herpes simplex infection ko05169 Epstein-Barr virus infection ko05203 Viral carcinogene…	--	--	--	IPR003597 [Immunoglobulin C1-set] ; IPR010579 [MHC class I, alpha chain, C-terminal] ; IPR011161 [MHC class I-like antigen recognition-like]	plasma membrane protein	--
A0A224AV41	Adenomatous polyposis coli protein isoform t	APC	399.9	361.8	381.3	348.9	347	318.1	369.5	316.7	298.6	0.86159230096238	0.0924136201676528	-0.214922736617383	Nonsignificant	0.887139107611549	0.0442451825020192	-0.172767751211138	Nonsignificant	4	Molecular Function:protein binding (GO:0005515),Molecular Function:beta-catenin binding (GO:0008013),Molecular Function:microtubule binding (GO:0008017),Biological Process:Wnt signaling pathway (GO:0016055)	adenomatosis polyposis coli protein	--	ko04310 Wnt signaling pathway ko04390 Hippo signaling pathway ko04550 Signaling pathways regulating pluripotency of stem cells ko04810 Regulation of actin cytoskeleton ko05165 Human papillomavirus infection ko05166 HTLV-I infection ko05200 Pathways in cancer ko05206 MicroRNAs in cancer ko05210 Colorectal cancer ko05213 Endometrial cancer ko05217 Basal cell carcinoma ko05224 Breast cancer ko05225 …	Beta-catenin-binding protein APC, contains ARM repeats	TZ	Signal transduction mechanisms ; Cytoskeleton ;	IPR000225 [Armadillo] ; IPR009223 [Adenomatous polyposis coli protein repeat] ; IPR009224 [SAMP] ; IPR009232 [EB-1 binding] ; IPR009234 [Adenomatous polyposis coli protein basic domain] ; IPR009240 [Adenomatous polyposis coli protein, 15 residue repeat]	plasma membrane protein	--
A0A286YFF7	Palmitoyl-protein thioesterase 1	PPT1	1487.2	1587.2	1573.3	1569.4	1551.8	1550.9	1566	1523.3	1584.2	1.00555113281838	0.823455154668546	0.00798644533086111	Nonsignificant	1.00524990855692	0.811033564741914	0.00755420490277671	Nonsignificant	1	Molecular Function:palmitoyl hydrolase activity (GO:0098599)	palmitoyl-protein thioesterase	3.1.2.22	ko00062 Fatty acid elongation ko01100 Metabolic pathways ko01212 Fatty acid metabolism ko04142 Lysosome	Palmitoyl protein thioesterase	IO	Lipid transport and metabolism ; Posttranslational modification, protein turnover, chaperones ;	IPR002472 [Palmitoyl protein thioesterase]	lysosome protein	--
A0A2L2DH21	Glutaryl CoA dehydrogenase	GCDH	1803.9	1687.9	1668.7	1765.3	1798.7	1770.2	1438.3	1731.1	1736.3	0.950624939443852	0.472344903057704	-0.0730518439519314	Nonsignificant	1.0336595291154	0.253947384966648	0.047761063269971	Nonsignificant	4	Molecular Function:acyl-CoA dehydrogenase activity (GO:0003995),Biological Process:metabolic process (GO:0008152),Molecular Function:flavin adenine dinucleotide binding (GO:0050660),Biological Process:oxidation-reduction process (GO:0055114)	glutaryl-CoA dehydrogenase	1.3.8.6	ko00071 Fatty acid degradation ko00310 Lysine degradation ko00380 Tryptophan metabolism ko01100 Metabolic pathways	Glutaryl-CoA dehydrogenase	E	Amino acid transport and metabolism ;	IPR006091 [Acyl-CoA oxidase/dehydrogenase, central domain] ; IPR009075 [Acyl-CoA dehydrogenase/oxidase C-terminal] ; IPR013786 [Acyl-CoA dehydrogenase/oxidase, N-terminal]	mitochondrion protein	--
A0A2P0CTB1	Prostamide/prostaglandin F synthase	PRXL2B	376.8	370.6	340.3	342.8	330.5	355.5	350.8	373.5	322.4	0.962305782844534	0.503057580510612	-0.0554326964266482	Nonsignificant	0.945849039257148	0.216407390891006	-0.0803181520142314	Nonsignificant	--	--	prostamide/prostaglandin F2alpha synthase	1.11.1.20	ko00590 Arachidonic acid metabolism ko01100 Metabolic pathways	Uncharacterized conserved protein	S	Function unknown ;	IPR032801 [Peroxiredoxin-like FAM213/AAED1]	--	--
A0A2P9DU05	Rho-associated protein kinase	ROCK2	5009.2	5115.1	5189	5035	5000.6	5018.3	5301.6	5033.1	5076	1.00636048402369	0.757695257740034	0.00914717925520264	Nonsignificant	0.983060476840394	0.17886638017973	-0.0246479225189459	Nonsignificant	4	Molecular Function:protein kinase activity (GO:0004672),Molecular Function:ATP binding (GO:0005524),Biological Process:protein phosphorylation (GO:0006468),Molecular Function:Rho GTPase binding (GO:0017048)	Rho-associated protein kinase 2	2.7.11.1	ko04022 cGMP-PKG signaling pathway ko04024 cAMP signaling pathway ko04062 Chemokine signaling pathway ko04071 Sphingolipid signaling pathway ko04270 Vascular smooth muscle contraction ko04310 Wnt signaling pathway ko04360 Axon guidance ko04510 Focal adhesion ko04530 Tight junction ko04611 Platelet activation ko04670 Leukocyte transendothelial migration ko04810 Regulation of actin cytoskeleton ko0…	Rho-associated, coiled-coil containing protein kinase	T	Signal transduction mechanisms ;	IPR000719 [Protein kinase domain] ; IPR015008 [Rho binding domain]	centrosome protein	--
A0A2R8Y4I8	Spastin	SPAST	490.2	476.5	498.9	499.2	494.8	498.9	486.2	506.8	493.4	1.01419213973799	0.478775495048895	0.0203309982857091	Nonsignificant	1.01862718340611	0.244332451301855	0.0266261230764432	Nonsignificant	1	Molecular Function:ATP binding (GO:0005524)	spastin	3.6.4.3	--	AAA+-type ATPase	O	Posttranslational modification, protein turnover, chaperones ;	IPR003959 [ATPase, AAA-type, core] ; IPR015415 [Vps4 oligomerisation, C-terminal]	centrosome protein	--
A0A2R8Y4Y7	Paraplegin	SPG7	917.3	923.2	939.3	878.8	869.2	883.2	878.8	929.2	951.6	0.99273329016476	0.779731773049611	-0.0105219225919845	Nonsignificant	0.946542916756601	0.00309951385433946	-0.0792601749190253	Nonsignificant	5	Molecular Function:metalloendopeptidase activity (GO:0004222),Molecular Function:ATP binding (GO:0005524),Biological Process:proteolysis (GO:0006508),Molecular Function:zinc ion binding (GO:0008270),Cellular Component:integral component of membrane (GO:0016021)	spastic paraplegia 7	3.4.24.-	--	AAA+-type ATPase containing the peptidase M41 domain	O	Posttranslational modification, protein turnover, chaperones ;	IPR000642 [Peptidase M41] ; IPR003959 [ATPase, AAA-type, core] ; IPR011546 [Peptidase M41, FtsH extracellular]	mitochondrion protein	--
A0A2R8Y566	RAB11-binding protein RELCH	RELCH	1043.4	1049.5	1072.9	1068.6	1069	1096.3	1074.1	1111.2	1085.7	1.03323014719818	0.0686504088293526	0.0471616435925453	Nonsignificant	1.02151115042012	0.151818171319582	0.0307049520574405	Nonsignificant	--	--	--	--	--	Protein phosphatase 2A regulatory subunit A and related proteins	T	Signal transduction mechanisms ;	--	--	--
A0A2R8Y589	Centrosomal protein of 78 kDa	CEP78	1153.7	1075.2	1105.1	1257.6	1131.4	1161.6	989.9	1067.2	1018.4	0.92246550689862	0.0551458391532427	-0.116433128382806	Nonsignificant	1.06496700659868	0.17919311022638	0.0908087354710295	Nonsignificant	1	Molecular Function:protein binding (GO:0005515)	centrosomal protein CEP78	--	--	LRR-containing protein	S	Function unknown ;	IPR001611 [Leucine-rich repeat]	centrosome protein	--
A0A2R8Y5Q8	Tubulin-specific chaperone E	TBCE	4395.8	4645.9	4698.8	4775.9	4605.2	4478.2	4760.4	4448.3	4500.4	0.99771478476038	0.941642463766201	-0.00330064146968765	Nonsignificant	1.00864597358175	0.771036507372449	0.0124198892288397	Nonsignificant	1	Molecular Function:protein binding (GO:0005515)	tubulin-specific chaperone E	--	--	Beta-tubulin folding cofactor E	O	Posttranslational modification, protein turnover, chaperones ;	IPR000626 [Ubiquitin domain] ; IPR000938 [CAP Gly-rich domain]	cytoskeleton protein	--
A0A2R8Y5S7	Radixin	RDX	14602.1	14856.6	14995.1	14318.6	14551.1	14377.1	15452.4	14643.8	14928	1.01283129901156	0.510200561241065	0.0183938934403575	Nonsignificant	0.972848215450648	0.0403824719036868	-0.0397133627467208	Nonsignificant	3	Cellular Component:cytoplasm (GO:0005737),Molecular Function:cytoskeletal protein binding (GO:0008092),Cellular Component:extrinsic component of membrane (GO:0019898)	radixin	--	ko04530 Tight junction ko04810 Regulation of actin cytoskeleton ko05205 Proteoglycans in cancer ko05206 MicroRNAs in cancer	Radixin, moesin and related proteins of the ERM family	R	General function prediction only ;	IPR011259 [Ezrin/radixin/moesin, C-terminal] ; IPR018979 [FERM, N-terminal] ; IPR018980 [FERM, C-terminal PH-like domain] ; IPR019748 [FERM central domain]	cytoplasm protein	--
A0A2R8Y600	COMM domain-containing protein		516.8	502.4	525	498.4	504.4	497.5	446.9	495	494.5	0.930190389845875	0.105858489190967	-0.104402059984329	Nonsignificant	0.971571040020723	0.103057262234211	-0.0416086072202577	Nonsignificant	--	--				--	--	--	IPR017920 [COMM domain]	--	--
A0A2R8Y623	40S ribosomal protein S7 (Fragment)	RPS7	299	232.3	242	198.7	222	219.1	164	184.3	199.9	0.708909866804604	0.0320902202335975	-0.496325884884057	Significant	0.82736324841588	0.113854939252996	-0.273407220594159	Nonsignificant	4	Molecular Function:structural constituent of ribosome (GO:0003735),Cellular Component:intracellular (GO:0005622),Cellular Component:ribosome (GO:0005840),Biological Process:translation (GO:0006412)	small subunit ribosomal protein S7e	--	ko03010 Ribosome	40S ribosomal protein S7	J	Translation, ribosomal structure and biogenesis ;	IPR000554 [Ribosomal protein S7e]	--	--
A0A2R8Y653	Uridine/cytidine kinase	UCK2	1775.5	1913.8	1927.6	1831.1	1795.2	1802.3	1915.3	1789.4	1904.6	0.998646940483185	0.969903179533576	-0.00195337406884061	Nonsignificant	0.966476170129431	0.275954150626944	-0.0491939337492751	Nonsignificant	3	Molecular Function:ATP binding (GO:0005524),Biological Process:metabolic process (GO:0008152),Molecular Function:kinase activity (GO:0016301)	uridine kinase	2.7.1.48	ko00240 Pyrimidine metabolism ko00983 Drug metabolism - other enzymes ko01100 Metabolic pathways	Armadillo/beta-Catenin/plakoglobin	TZ	Signal transduction mechanisms ; Cytoskeleton ;	IPR006083 [Phosphoribulokinase/uridine kinase]	nucleus protein	--
A0A2R8Y690	Oxysterol-binding protein	OSBPL2	223.8	232	230.9	218.7	248.7	235.5	217.6	234	234.8	0.999563128003495	0.987836727197575	-0.000630410777297189	Nonsignificant	1.02359108781127	0.582981989925242	0.0336394913074488	Nonsignificant	--	--	oxysterol-binding protein-related protein 1/2	--	--	Oxysterol-binding protein	T	Signal transduction mechanisms ;	IPR000648 [Oxysterol-binding protein]	Golgi apparatus protein	--
A0A2R8Y6L5	Dual-specificity kinase (Fragment)	DYRK1A	459	470.5	505.5	461.2	488.1	491.1	455.6	482.5	473.6	0.983763066202091	0.654073912619622	-0.0236172024682307	Nonsignificant	1.00376306620209	0.920346193952477	0.00541876773986809	Nonsignificant	3	Molecular Function:protein kinase activity (GO:0004672),Molecular Function:ATP binding (GO:0005524),Biological Process:protein phosphorylation (GO:0006468)	dual specificity tyrosine-phosphorylation-regulated kinase 1	2.7.12.1	--	Dual-specificity tyrosine-phosphorylation regulated kinase	R	General function prediction only ;	IPR000719 [Protein kinase domain]	nucleus protein	--
A0A2R8Y793	Actin, cytoplasmic 1 (Fragment)	ACTB	438.1	431.1	425.7	441.2	423.7	424.5	383.9	422.3	433.3	0.957216773496023	0.296601739600884	-0.0630824171631577	Nonsignificant	0.995752567765851	0.799079153824155	-0.00614079998830278	Nonsignificant	--	--	actin beta/gamma 1	--	ko04015 Rap1 signaling pathway ko04145 Phagosome ko04210 Apoptosis ko04390 Hippo signaling pathway ko04510 Focal adhesion ko04520 Adherens junction ko04530 Tight junction ko04611 Platelet activation ko04670 Leukocyte transendothelial migration ko04810 Regulation of actin cytoskeleton ko04919 Thyroid hormone signaling pathway ko04921 Oxytocin signaling pathway ko05100 Bacterial invasion of epithel…	Actin and related proteins	Z	Cytoskeleton ;	IPR004000 [Actin family]	centrosome protein	--
A0A2R8Y7B1	Girdin	CCDC88A	2141.5	2274.2	2281.1	2157.8	2119	2202.6	2348.4	2134.5	2288.1	1.01107991876717	0.767658614963953	0.0158970366595119	Nonsignificant	0.96753673396249	0.231757979531753	-0.0476116585404235	Nonsignificant	--	--	--	--	--	Uncharacterized coiled-coil protein	S	Function unknown ;	--	plasma membrane protein	--
A0A2R8Y7G1	Aryl hydrocarbon receptor	AHR	305.5	305.6	320.1	358.9	347.2	347.8	227.5	303.1	327	0.920962199312715	0.464598794886406	-0.118786152450512	Nonsignificant	1.13176546391753	0.00267680794031677	0.178575019035243	Nonsignificant	2	Molecular Function:protein binding (GO:0005515),Molecular Function:protein dimerization activity (GO:0046983)	aryl hydrocarbon receptor	--	ko04659 Th17 cell differentiation	Aryl-hydrocarbon receptor	K	Transcription ;	IPR011598 [Myc-type, basic helix-loop-helix (bHLH) domain] ; IPR013655 [PAS fold-3] ; IPR013767 [PAS fold]	nucleus protein	bHLH
A0A2R8Y7H4	Ribose-phosphate pyrophosphokinase	PRPS1	2835.4	2986	3150.7	2989.6	3127.6	2884.4	3510.3	3096	3060.7	1.07745120986168	0.246225852908856	0.107622541347517	Nonsignificant	1.00328797048629	0.936024350978086	0.00473575745919992	Nonsignificant	1	Biological Process:nucleoside metabolic process (GO:0009116)	ribose-phosphate pyrophosphokinase	2.7.6.1	ko00030 Pentose phosphate pathway ko00230 Purine metabolism ko01100 Metabolic pathways ko01200 Carbon metabolism ko01230 Biosynthesis of amino acids	Ribose-phosphate pyrophosphokinase	FE	Nucleotide transport and metabolism ; Amino acid transport and metabolism ;	IPR000836 [Phosphoribosyltransferase domain] ; IPR029099 [Ribose-phosphate pyrophosphokinase, N-terminal domain]	--	--
A0A2R8Y7Q1	Nucleosome-remodeling factor subunit BPTF	BPTF	92.2	87.7	82.1	75.4	81	85.6	73.2	103.4	83.3	0.991984732824428	0.943881481664387	-0.0116101779526119	Nonsignificant	0.923664122137405	0.183553384128557	-0.114559764262856	Nonsignificant	1	Molecular Function:protein binding (GO:0005515)	nucleosome-remodeling factor subunit BPTF	--	--	Nucleosome remodeling factor, subunit NURF301/BPTF	BK	Chromatin structure and dynamics ; Transcription ;	IPR001487 [Bromodomain] ; IPR018501 [DDT domain] ; IPR019787 [Zinc finger, PHD-finger] ; IPR028941 [WHIM2 domain] ; IPR028942 [WHIM1 domain]	nucleus protein	--
A0A2R8Y7V2	Nucleoside diphosphate kinase	NME6	782.8	820.4	723.8	694.8	710.3	714.4	755	765.8	720.2	0.963042544048131	0.411543020182881	-0.0543285618949552	Nonsignificant	0.910829394069618	0.0738219439624731	-0.134747244350253	Nonsignificant	5	Molecular Function:nucleoside diphosphate kinase activity (GO:0004550),Biological Process:nucleoside diphosphate phosphorylation (GO:0006165),Biological Process:GTP biosynthetic process (GO:0006183),Biological Process:UTP biosynthetic process (GO:0006228),Biological Process:CTP biosynthetic process (GO:0006241)	nucleoside-diphosphate kinase	2.7.4.6	ko00230 Purine metabolism ko00240 Pyrimidine metabolism ko01100 Metabolic pathways	Nucleoside diphosphate kinase	F	Nucleotide transport and metabolism ;	IPR001564 [Nucleoside diphosphate kinase]	cytoplasm protein	--
A0A2R8Y7W5	Cyclin-dependent kinase 13 (Fragment)	CDK13	396.6	351.2	356.6	360.3	361.7	354.3	356.6	380.3	398.1	1.02770735240855	0.614341596794061	0.0394295044775707	Nonsignificant	0.97455632017385	0.581665464291851	-0.0371825328134879	Nonsignificant	3	Molecular Function:protein kinase activity (GO:0004672),Molecular Function:ATP binding (GO:0005524),Biological Process:protein phosphorylation (GO:0006468)	--	--	--	Cdc2-related protein kinase	D	Cell cycle control, cell division, chromosome partitioning ;	IPR000719 [Protein kinase domain]	nucleus protein	--
A0A2R8Y7Z0	Catenin beta-1	CTNNB1	14612.6	14313.2	13845.3	13524.3	13734.4	13614	13303.9	13639.8	13251.9	0.939784106557933	0.0278634354421016	-0.0895987255138803	Nonsignificant	0.955614889493139	0.0522053012204614	-0.0654987621996848	Nonsignificant	1	Molecular Function:protein binding (GO:0005515)	catenin beta 1	--	ko04015 Rap1 signaling pathway ko04310 Wnt signaling pathway ko04390 Hippo signaling pathway ko04510 Focal adhesion ko04520 Adherens junction ko04550 Signaling pathways regulating pluripotency of stem cells ko04670 Leukocyte transendothelial migration ko04916 Melanogenesis ko04919 Thyroid hormone signaling pathway ko05100 Bacterial invasion of epithelial cells ko05130 Pathogenic Escherichia coli …	Armadillo/beta-Catenin/plakoglobin	TZ	Signal transduction mechanisms ; Cytoskeleton ;	IPR000225 [Armadillo]	nucleus protein	--
A0A2R8Y811	40S ribosomal protein S14 (Fragment)	RPS14	11569.9	11203.5	10861.4	10826.1	10935.3	10715.3	10858.3	11555.5	11765.5	1.01618859038853	0.623810520075936	0.0231681709779426	Nonsignificant	0.965568399395864	0.145860168916299	-0.0505496337704962	Nonsignificant	3	Molecular Function:structural constituent of ribosome (GO:0003735),Cellular Component:ribosome (GO:0005840),Biological Process:translation (GO:0006412)	small subunit ribosomal protein S14e	--	ko03010 Ribosome	40S ribosomal protein S14	J	Translation, ribosomal structure and biogenesis ;	IPR001971 [Ribosomal protein S11]	--	--
A0A2R8Y849	40S ribosomal protein S24	RPS24	10841.7	10149.2	10015.7	10095.6	10488.2	10394.5	9052	10665.6	10496.6	0.974444150600195	0.668486312396734	-0.0373485938178403	Nonsignificant	0.999087291092864	0.97492138098832	-0.00131736188955833	Nonsignificant	4	Molecular Function:structural constituent of ribosome (GO:0003735),Cellular Component:intracellular (GO:0005622),Cellular Component:ribosome (GO:0005840),Biological Process:translation (GO:0006412)	small subunit ribosomal protein S24e	--	ko03010 Ribosome	40S ribosomal protein S24	J	Translation, ribosomal structure and biogenesis ;	IPR001976 [Ribosomal protein S24e]	--	--
A0A2R8Y852	Homeobox protein cut-like	CUX1	475.3	481.2	475.5	476.6	458.9	464.8	485.9	493.9	514.7	1.04364525139665	0.0770011753778177	0.0616314044138381	Nonsignificant	0.97786312849162	0.12971412129868	-0.0322955496129635	Nonsignificant	1	Molecular Function:DNA binding (GO:0003677)	homeobox protein cut-like	--	--	Transcription factor/CCAAT displacement protein CDP1	K	Transcription ;	IPR001356 [Homeobox domain] ; IPR003350 [CUT domain]	Golgi apparatus protein	CUT
A0A2R8Y855	SWI/SNF-related matrix-associated actin-dependent regulator of chromatin subfamily E member 1	SMARCE1	1839.1	1851	1850.4	1823.7	1792.2	1887.5	1820.1	1874	1829.3	0.996913635953434	0.755494844656984	-0.00445956757436584	Nonsignificant	0.99330385344283	0.703374480236862	-0.00969298660044941	Nonsignificant	--	--	SWI/SNF-related matrix-associated actin-dependent regulator of chromatin subfamily E, member 1	--	ko05225 Hepatocellular carcinoma	SWI/SNF-related matrix-associated actin-dependent regulator of chromatin	B	Chromatin structure and dynamics ;	IPR009071 [High mobility group box domain]	nucleus protein	HMG
A0A2R8Y880	E3 ubiquitin-protein ligase RBBP6 (Fragment)	RBBP6	519	578	530.1	513.5	510.7	530.5	618	572.1	551.8	1.07055497510909	0.224610535471032	0.098358882861021	Nonsignificant	0.955503656812734	0.275676243549733	-0.0656667003287938	Nonsignificant	4	Molecular Function:ubiquitin-protein transferase activity (GO:0004842),Cellular Component:nucleus (GO:0005634),Molecular Function:zinc ion binding (GO:0008270),Biological Process:protein ubiquitination (GO:0016567)	E3 ubiquitin-protein ligase RBBP6	2.3.2.27	--	Predicted E3 ubiquitin ligase	O	Posttranslational modification, protein turnover, chaperones ;	IPR003613 [U box domain] ; IPR014891 [DWNN domain] ; IPR025829 [Zinc knuckle CX2CX3GHX4C]	nucleus protein	--
A0A2R8YDN7	Polyamine-transporting ATPase 13A3	ATP13A3	892.2	904	861.3	904.3	867.8	916.4	817.6	905.1	887.7	0.982276575729069	0.62411736155892	-0.0257987992139654	Nonsignificant	1.01166509877705	0.622082290965307	0.0167317798570005	Nonsignificant	5	Molecular Function:nucleotide binding (GO:0000166),Biological Process:cation transport (GO:0006812),Cellular Component:integral component of membrane (GO:0016021),Molecular Function:ATPase activity (GO:0016887),Molecular Function:metal ion binding (GO:0046872)	cation-transporting P-type ATPase 13A3/4/5	3.6.3.-	--	Cation transport ATPase	P	Inorganic ion transport and metabolism ;	IPR004014 [Cation-transporting P-type ATPase, N-terminal] ; IPR006544 [P-type ATPase, subfamily V] ; IPR008250 [P-type ATPase, A domain]	nucleus protein	--
A0A2R8YDQ0	Uncharacterized protein		3118.8	3024.1	2978.6	2850.3	2885.4	2956.5	2831.3	3035.6	2926.8	0.964062928246451	0.203875488468891	-0.0528007748781521	Nonsignificant	0.952935372471633	0.0506599400586618	-0.0695497201816058	Nonsignificant	2	Biological Process:vesicle docking involved in exocytosis (GO:0006904),Biological Process:vesicle-mediated transport (GO:0016192)	--	--	--	Vacuolar sorting protein VPS33/slp1 (Sec1 family)	U	Intracellular trafficking, secretion, and vesicular transport ;	IPR001619 [Sec1-like protein]	lysosome protein	--
A0A2R8YEK8	Ceramide transfer protein	CERT1	1987.2	1958.4	1966.6	1853.9	1931.4	2008.2	2002.5	1806.1	1836	0.95473766110754	0.280667381638705	-0.0668237251026697	Nonsignificant	0.979922871350766	0.432277860287445	-0.0292598941276159	Nonsignificant	1	Molecular Function:lipid binding (GO:0008289)	collagen type IV alpha-3-binding protein	--	--	Serine/threonine protein kinase GPBP	TV	Signal transduction mechanisms ; Defense mechanisms ;	IPR001849 [Pleckstrin homology domain] ; IPR002913 [START domain]	endoplasmic reticulum protein	--
A0A2R8YF49	Rho guanine nucleotide exchange factor 5	ARHGEF5	2084.1	2252	2251.6	2045.9	2035.9	2136.1	2544.4	2110.9	2247.4	1.04781638508129	0.493929528004182	0.0673859272367072	Nonsignificant	0.943865081895047	0.127897052429105	-0.0833474424949657	Nonsignificant	3	Molecular Function:Rho guanyl-nucleotide exchange factor activity (GO:0005089),Molecular Function:protein binding (GO:0005515),Biological Process:regulation of Rho protein signal transduction (GO:0035023)	Rho guanine nucleotide exchange factor 5	--	--	Putative guanine nucleotide exchange factor TIM	T	Signal transduction mechanisms ;	IPR000219 [Dbl homology (DH) domain] ; IPR001452 [SH3 domain] ; IPR029212 [Rho guanine nucleotide exchange factor 5/35, N-terminal]	cytoplasm protein	--
A0A2R8YFH3	Protein SERAC1	SERAC1	201.5	171.6	203.9	172.6	172.9	178.7	201.6	170.8	182.7	0.962045060658579	0.62296802927909	-0.0558236257712624	Nonsignificant	0.908492201039861	0.171471072306946	-0.138453965204427	Nonsignificant	--	--	--	--	--	Uncharacterized conserved protein	S	Function unknown ;	--	--	--
[truncated: 5,407 more rows]
